# Supplementary material for: UMARS: Un-MAppable Reads Solution
Source: BMC Bioinformatics. 2011 Feb 15;12(Suppl 1):S9. doi: 10.1186/1471-2105-12-S1-S9 (PMC3044317; doi:10.1186/1471-2105-12-S1-S9)
Supplement: Additional file 5 — The detected isomiRs of EBV pre-miRNAs. [file 1471-2105-12-S1-S9-S5.txt]

>ebv-mir-BART3	+	139076	139154
ccuuugguggaACCUAGUGUUAGUGUUGUGCUguaaauaaguguccagCGCACCACUAGUCACCAGGUGUcaccggagg
(((((((((..((((.(((((((((.(((((((............))))))).)))))).))).))))..)))))))))
----------AACCUAGUGUUAGUGUUG---------------------------------------------------	2
----------AACCUGGUGUUAGUGUUG---------------------------------------------------	2
----------AACCUAGUGUUAGUGUUGU--------------------------------------------------	2
----------AACCUAGUGUUAGUAUUGUGC------------------------------------------------	2
----------AACCUAGUGUUAGUGAUGUGC------------------------------------------------	4
----------AACCUAGUGUUAGUGGUGUGC------------------------------------------------	5
----------AACCUAGUGUUAGUGUAGUGC------------------------------------------------	9
----------AACCUAGUGUUAGUGUCGUGC------------------------------------------------	3
----------AACCUAGUGUUAGUGUUGUGC------------------------------------------------	66
----------AACCUAGUGUUAGUGUUGUGCU-----------------------------------------------	29
----------AACCUAGUGUUAGUGUUGUGCUG----------------------------------------------	2
-----------ACCUAGUGUUAGUGUUGUG-------------------------------------------------	10
-----------ACCUAGUGUUAGUGUAGUGC------------------------------------------------	2
-----------ACCUAGUGUUAGUGUCGUGC------------------------------------------------	4
-----------ACCUAGUGUUAGUGUUGUGC------------------------------------------------	2
-----------ACCUAGUGUUAGUGUUGUGCU-----------------------------------------------	9
-----------ACCUAGUGUUAGUGUUGGGCUG----------------------------------------------	2
-----------ACCUAGUGUUAGUGUUGUGCUG----------------------------------------------	4
-----------ACCUAGUGUUAGUGUUGAGCUGU---------------------------------------------	3
-----------ACCUAGUGUUAGUGUUGCGCUGU---------------------------------------------	2
-----------ACCUAGUGUUAGUGUUGUACUGU---------------------------------------------	8
-----------ACCUAGUGUUAGUGUUGUGCUGU---------------------------------------------	12
-----------ACCUAGUGUUAGUGUUGUGCUGUA--------------------------------------------	2
-----------------------------------------------GCGCACCACUAGUCACCA--------------	9
-----------------------------------------------GCGCACCACUAGUCACCAG-------------	3
-----------------------------------------------GCGCACCACUAGUCACCAGG------------	13
-----------------------------------------------GCGCACCACUAGUCACCAGGU-----------	6
-----------------------------------------------GCGCACCACUAGUCAGCAGGU-----------	17
-----------------------------------------------GCGCACCACUAGUCACCAGGUG----------	20
-----------------------------------------------GCGCACCACUAGUCACCAAGUGU---------	2
-----------------------------------------------GCGCACCACUAGUCACCAGGUGU---------	12
-----------------------------------------------GCGCACCACUAGUCACCAAGUGUC--------	17
-----------------------------------------------GCGCACCACUAGUCACCAGAUGUC--------	9
-----------------------------------------------GCGCACCACUAGUCACCAGGUGUC--------	21
-----------------------------------------------GCGCACCACUAGUCACCAUGUGUC--------	3
-----------------------------------------------GCGCACCACUAGUCACCGGGUGUC--------	13
------------------------------------------------CGCACCACUAGUCACCAG-------------	1475
------------------------------------------------CGCACCACUAGUCCCCAG-------------	2
------------------------------------------------CGCACCACUAGUCGCCAG-------------	3
------------------------------------------------CGCACCACUAGUCACCAGG------------	871
------------------------------------------------CGCACCACUAGUCAUCAGG------------	2
------------------------------------------------CGCACCACUAGUCACCAGGU-----------	1109
------------------------------------------------CGCACCACUAGUCACUAGGU-----------	2
------------------------------------------------CGCACCACUAGUCAGCAGGU-----------	4
------------------------------------------------CGCACCACUAGUCAUCAGGU-----------	2
------------------------------------------------CGCACCGCUAGUCACCAGGU-----------	2
------------------------------------------------CGCACCACUAGUCACAAGGUG----------	2
------------------------------------------------CGCACCACUAGUCACCAGGUG----------	1436
------------------------------------------------CGCACCACUAGUCACCCGGUG----------	21
------------------------------------------------CGCACCACUAGUCACCGGGUG----------	34
------------------------------------------------CGCACCACUAGUCACCUGGUG----------	9
------------------------------------------------CGCACCACUAGUCACGAGGUG----------	3
------------------------------------------------CGCACCACUAGUCACUAGGUG----------	8
------------------------------------------------CGCACCGCUAGUCACCAGGUG----------	2
------------------------------------------------CGCACCACCAGUCACCAGGUGU---------	4
------------------------------------------------CGCACCACUAGUCACCAAGUGU---------	77
------------------------------------------------CGCACCACUAGUCACCACGUGU---------	34
------------------------------------------------CGCACCACUAGUCACCAGGUGU---------	1400
------------------------------------------------CGCACCACUAGUCACCAUGUGU---------	2
------------------------------------------------CGCACCACUAGUCACCGGGUGU---------	19
------------------------------------------------CGCACCACUAGUCACUAGGUGU---------	2
------------------------------------------------CGCACCGCUAGUCACCAGGUGU---------	2
------------------------------------------------CGCACCACUAGCCACCAGGUGUC--------	2
------------------------------------------------CGCACCACUAGUCACAAGGUGUC--------	2
------------------------------------------------CGCACCACUAGUCACCAAGUGUC--------	498
------------------------------------------------CGCACCACUAGUCACCACGUGUC--------	43
------------------------------------------------CGCACCACUAGUCACCAGAUGUC--------	734
------------------------------------------------CGCACCACUAGUCACCAGCUGUC--------	21
------------------------------------------------CGCACCACUAGUCACCAGGUGUC--------	5958
------------------------------------------------CGCACCACUAGUCACCAGUUGUC--------	55
------------------------------------------------CGCACCACUAGUCACCAUGUGUC--------	125
------------------------------------------------CGCACCACUAGUCACCCGGUGUC--------	182
------------------------------------------------CGCACCACUAGUCACCGGGUGUC--------	560
------------------------------------------------CGCACCACUAGUCACCUGGUGUC--------	42
------------------------------------------------CGCACCACUAGUCACUAGGUGUC--------	2
------------------------------------------------CGCACCACUAGUCGCCAGGUGUC--------	5
------------------------------------------------CGCACCAUUAGUCACCAGGUGUC--------	8
------------------------------------------------CGCACCGCUAGUCACCAGGUGUC--------	6
------------------------------------------------CGCACUACUAGUCACCAGGUGUC--------	11
------------------------------------------------CGCAGCACUAGUCACCAGGUGUC--------	15
------------------------------------------------CGCACCACUAGUCACCAAGUGUCA-------	2
------------------------------------------------CGCACCACUAGUCACCAGCUGUCA-------	7
------------------------------------------------CGCACCACUAGUCACCAGGCGUCA-------	3
------------------------------------------------CGCACCACUAGUCACCAGGGGUCA-------	2
------------------------------------------------CGCACCACUAGUCACCAGGUGUCA-------	66
------------------------------------------------CGCACCACUAGUCACCAGUUGUCA-------	2
------------------------------------------------CGCACCACUAGUCACCGGGUGUCA-------	6
------------------------------------------------CGCACCACUAGUCACCAGAUGUCAC------	138
------------------------------------------------CGCACCACUAGUCACCAGCUGUCAC------	6
------------------------------------------------CGCACCACUAGUCACCAGGAGUCAC------	47
------------------------------------------------CGCACCACUAGUCACCAGGCGUCAC------	6
------------------------------------------------CGCACCACUAGUCACCAGGGGUCAC------	34
------------------------------------------------CGCACCACUAGUCACCAGGUAUCAC------	20
------------------------------------------------CGCACCACUAGUCACCAGGUCUCAC------	3
------------------------------------------------CGCACCACUAGUCACCAGGUGUCAC------	372
------------------------------------------------CGCACCACUAGUCACCAGUUGUCAC------	6
------------------------------------------------CGCACCACUAGUCACCUGGUGUCAC------	51
-------------------------------------------------GCACCACUAGUCACCAGG------------	2
-------------------------------------------------GCACCACUAGUCACCAGGUGU---------	2
-------------------------------------------------GCACCACUAGUCACCAGGUGUC--------	6
>ebv-mir-BART4	+	139220	139295
uuugguggGACCUGAUGCUGCUGGUGUGCUguaaauaagugccuagCACAUCACGUAGGCACCAGGUGUcaccagg
.(((((((.(((((.((((((((((((((((((......)))..))))))))).))).))).))))).))))))).
--------GACCUGAUGCUGAUGGUG--------------------------------------------------	12
--------GACCUGAUGCUGCAGGUG--------------------------------------------------	4
--------GACCUGAUGCUGCGGGUG--------------------------------------------------	2
--------GACCUGAUGCUGCUGGUG--------------------------------------------------	928
--------GACCUGAUGCUGUUGGUG--------------------------------------------------	5
--------GACCUGAUGCUGCAGGUGU-------------------------------------------------	10
--------GACCUGAUGCUGCGGGUGU-------------------------------------------------	6
--------GACCUGAUGCUGCUAGUGU-------------------------------------------------	12
--------GACCUGAUGCUGCUGGUGU-------------------------------------------------	606
--------GACCUGAUGCUGCUAGUGUG------------------------------------------------	7
--------GACCUGAUGCUGCUGGUGUG------------------------------------------------	554
--------GACCUGAUGCUGCUUGUGUG------------------------------------------------	5
--------GACCUGAUGAUGCUGGUGUGC-----------------------------------------------	3
--------GACCUGAUGCUGCAGGUGUGC-----------------------------------------------	2
--------GACCUGAUGCUGCUAGUGUGC-----------------------------------------------	47
--------GACCUGAUGCUGCUGCUGUGC-----------------------------------------------	39
--------GACCUGAUGCUGCUGGCGUGC-----------------------------------------------	11
--------GACCUGAUGCUGCUGGGGUGC-----------------------------------------------	187
--------GACCUGAUGCUGCUGGUGUGC-----------------------------------------------	1804
--------GACCUGAUGCUGCUGUUGUGC-----------------------------------------------	16
--------GACCCGAUGCUGCUGGUGUGCU----------------------------------------------	5
--------GACCUGACGCUGCUGGUGUGCU----------------------------------------------	2
--------GACCUGAUGCUACUGGUGUGCU----------------------------------------------	5
--------GACCUGAUGCUGCUGGCGUGCU----------------------------------------------	168
--------GACCUGAUGCUGCUGGGGUGCU----------------------------------------------	262
--------GACCUGAUGCUGCUGGUCUGCU----------------------------------------------	9
--------GACCUGAUGCUGCUGGUGUGCU----------------------------------------------	1927
--------GACCUGAUGCUGCUGGUUUGCU----------------------------------------------	4
--------GACCUGAUGCUGUUGGUGUGCU----------------------------------------------	2
--------GACCUGAUGUUGCUGGUGUGCU----------------------------------------------	2
--------GACCUGAUGCUGCUGGCGUGCUG---------------------------------------------	2
--------GACCUGAUGCUGCUGGGGUGCUG---------------------------------------------	4
--------GACCUGAUGCUGCUGGUGAGCUG---------------------------------------------	3
--------GACCUGAUGCUGCUGGUGCGCUG---------------------------------------------	21
--------GACCUGAUGCUGCUGGUGUGCUG---------------------------------------------	77
--------GACCUGAUGCUGCUGCUGUGCUGU--------------------------------------------	7
--------GACCUGAUGCUGCUGGUGUACUGU--------------------------------------------	10
--------GACCUGAUGCUGCUGGUGUGCUGU--------------------------------------------	13
--------GACCUGAUGCUGCUGUUGUGCUGU--------------------------------------------	2
--------GACCUGAUGCUGCUGGGGUGCUGUA-------------------------------------------	2
--------GACCUGAUGCUGCUGGUGUACUGUA-------------------------------------------	8
--------GACCUGAUGCUGCUGGUGUGCUGUA-------------------------------------------	20
---------ACCUGAUGCUGCUGGCGUGC-----------------------------------------------	2
----------------------------------------------CACAUCACGUAGGCACCA------------	2
----------------------------------------------CACAUCACGUAGGCACCAG-----------	10
----------------------------------------------CACAUCACGUAGGCACCAGGU---------	29
----------------------------------------------CACAUCACGUAGGCACCAGGUGU-------	9
----------------------------------------------CACAUCACGUAGGCACCAAGUGUC------	4
----------------------------------------------CACAUCACGUAGGCACCAGGUGUC------	6
----------------------------------------------CACAUCACGUAGGCACCAGUUGUC------	2
----------------------------------------------CACAUCACGUAGGCACCAGGUGUCA-----	4
>ebv-mir-BART1	+	139346	139415
gggggUCUUAGUGGAAGUGACGUGCUGUGaauacagguccaUAGCACCGCUAUCCACUAUGUCucgcccg
(((.(.(.(((((((((((..((((((((.((....)).)))))))))))).))))))).)...).))).
-----UCUUAGUGGAAGUGACGU-----------------------------------------------	59
-----UCUUAGUGGAAGUGACGUG----------------------------------------------	20
-----UCUUAGUGGAAGUGCCGUG----------------------------------------------	4
-----UCUUAGUGGAAGUAACGUGC---------------------------------------------	2
-----UCUUAGUGGAAGUGACGUGC---------------------------------------------	95
-----UCUUAGUGGAAGUGCCGUGC---------------------------------------------	17
-----UCUUAGUGGAAGUGUCGUGC---------------------------------------------	2
-----UCUUAGUGGAAGUGACGUGCU--------------------------------------------	18
-----UCUUAGUGGAAGUGACGAGCUG-------------------------------------------	4
-----UCUUAGUGGAAGUGACGUGCUG-------------------------------------------	56
-----UCUUAGUGGAAGUGACGCGCUGU------------------------------------------	8
-----UCUUAGUGGAAGUGACGUACUGU------------------------------------------	20
-----UCUUAGUGGAAGUGACGUGCUGU------------------------------------------	6
-----UCUUAGUGGAAGUGACGUACUGUG-----------------------------------------	24
-----UCUUAGUGGAAGUGACGUGCUGUG-----------------------------------------	23
-----UCUUAGUGGAAGUGACGUGCAGUGA----------------------------------------	6
-----UCUUAGUGGAAGUGACGUGCGGUGA----------------------------------------	2
-----UCUUAGUGGAAGUGACGUGCUGUGA----------------------------------------	15
-----UCUUAGUGGAAGUGACGUGUUGUGA----------------------------------------	3
------CUUAGUGGAAGUGACGUGC---------------------------------------------	6
-----------------------------------------UAGCACCGCUAUCCACUA-----------	689
-----------------------------------------UAGCACCGCUAUCCACUAU----------	188
-----------------------------------------UAGCACCGCUAUCUACUAU----------	2
-----------------------------------------UAGCACCGCUAUCCAAUAUG---------	3
-----------------------------------------UAGCACCGCUAUCCACUAUG---------	558
-----------------------------------------UAGCACCGCUAUCCGCUAUG---------	3
-----------------------------------------UAGCACCGUUAUCCACUAUG---------	2
-----------------------------------------UAGCACCGCUAUCCACGAUGU--------	3
-----------------------------------------UAGCACCGCUAUCCACUAUGU--------	100
-----------------------------------------UAGCACCACUAUCCACUAUGUC-------	10
-----------------------------------------UAGCACCGCUAUCACACUAUGUC-------	2
-----------------------------------------UAGCACCGCUAUCCAAUAUGUC-------	23
-----------------------------------------UAGCACCGCUAUCCACAAUGUC-------	13
-----------------------------------------UAGCACCGCUAUCCACCAUGUC-------	50
-----------------------------------------UAGCACCGCUAUCCACGAUGUC-------	82
-----------------------------------------UAGCACCGCUAUCCACUAUGUC-------	1705
-----------------------------------------UAGCACCGCUAUCCACUCUGUC-------	9
-----------------------------------------UAGCACCGCUAUCCACUGUGUC-------	29
-----------------------------------------UAGCACCGCUAUCCAGUAUGUC-------	28
-----------------------------------------UAGCACCGCUAUCCAUUAUGUC-------	18
-----------------------------------------UAGCACCGUUAUCCACUAUGUC-------	2
-----------------------------------------UAGCACCGCUAUCCACUACGUCU------	2
-----------------------------------------UAGCACCGCUAUCCACUAGGUCU------	4
-----------------------------------------UAGCACCGCUAUCCACUAUGUCU------	122
-----------------------------------------UAGCACCGCUAUCCACUGUGUCU------	8
-----------------------------------------UAGCACCGCUAUCCACUAUGUCUC-----	15
-----------------------------------------UAGCACCGCUAUCCACUACGUCUCG----	5
-----------------------------------------UAGCACCGCUAUCCACUAGGUCUCG----	9
-----------------------------------------UAGCACCGCUAUCCACUAUAUCUCG----	17
-----------------------------------------UAGCACCGCUAUCCACUAUGACUCG----	11
-----------------------------------------UAGCACCGCUAUCCACUAUGCCUCG----	123
-----------------------------------------UAGCACCGCUAUCCACUAUGUCUCG----	554
-----------------------------------------UAGCACCGCUAUCCACUCUGUCUCG----	3
-----------------------------------------UAGCACCGCUAUCCACUGUGUCUCG----	44
-----------------------------------------UAGCACCGCUAUCCACUUUGUCUCG----	4
-----------------------------------------UAGCAUCGCUAUCCACUAUGUCUCG----	5
-----------------------------------------UAGCACCGCUAUCCACU-UGUCUCGC---	39
------------------------------------------AGCACCGCUAUCCACUAU----------	2
------------------------------------------AGCACCGCUAUCCACUAUG---------	5
------------------------------------------AGCACCGCUAUCCAAUAUGUC-------	2
------------------------------------------AGCACCGCUAUCCACCAUGUC-------	5
------------------------------------------AGCACCGCUAUCCACUAUGUC-------	54
------------------------------------------AGCACCGCUAUCCACUCUGUC-------	2
------------------------------------------AGCACCGCUAUCCAGUAUGUC-------	3
------------------------------------------AGCACCGCUAUCCACUAUGUCU------	2
------------------------------------------AGCACCGCUAUCCACUAGGUCUCGC---	4
------------------------------------------AGCACCGCUAUCCACUAUGCCUCGC---	4
------------------------------------------AGCACCGCUAUCCACUAUGUCUCGC---	45
------------------------------------------AGCACCGCUAUCCACU-UGUCUCGCC--	2
>ebv-mir-BART15	+	139507	139584
ugugccgcuuggagggaaacaugaccaccugaagucuguuaaccagGUCAGUGGUUUUGUUUCCUUGAuagagacaca
.(((.(.((...(((((((((.((((((.(((..((((.....))))))))))))).)))))))))...)).).))).
----------------------------------------------GUCAGUGGUUUUGUUUCC--------------	130
----------------------------------------------GUCAGUGGUUUUGUUUCCU-------------	94
----------------------------------------------GUCAGUGGUUUUGUUUCCUU------------	23
----------------------------------------------GUCAGUGGUUUUGUUUACUUG-----------	5
----------------------------------------------GUCAGUGGUCUUGUUUCCUUGA----------	2
----------------------------------------------GUCAGUGGUUUUGUCUCCUUGA----------	10
----------------------------------------------GUCAGUGGUUUUGUUUACUUGA----------	92
----------------------------------------------GUCAGUGGUUUUGUUUCAUUGA----------	26
----------------------------------------------GUCAGUGGUUUUGUUUCGUUGA----------	5
>ebv-mir-BART5	+	139661	139749
gcucuguggcaccuCAAGGUGAAUAUAGCUGCCCAUCGacguaucgcuggaaaccgGUGGGCCGCUGUUCACCUaaagugacgcaaggu
((..((((.(((....((((((..(((((.((((((((..((.((....)).)))))))))).)))))))))))...))).))))..))
-------------UCAAGGUAAAUAUAGCUGCC--------------------------------------------------------	2
-------------UCAAGGUGAAUAUAGCUGCCC-------------------------------------------------------	2
-------------UCAAGGUGAAUAUAGCUGCCCA------------------------------------------------------	3
-------------UCAAGGUGAAUAUAGCUGCCCAU-----------------------------------------------------	4
-------------UCAAGGUGAAUAUAGCUGCCCAUC----------------------------------------------------	22
-------------UCAAGGUGAAUAUAGCUGCUCAUC----------------------------------------------------	3
-------------UCAAGGUGAAUAUAGCUGCCCAUCG---------------------------------------------------	5
--------------CAAGGUGAAUAUAGCUGC---------------------------------------------------------	138
--------------CAAGGUGAAUAUAGAUGCC--------------------------------------------------------	8
--------------CAAGGUGAAUAUAGCUGCC--------------------------------------------------------	389
--------------CAAGGUGAAUAUAGUUGCC--------------------------------------------------------	3
--------------CAAGGUGAAUAUGGCUGCC--------------------------------------------------------	3
--------------CAAGGUGAAUAUAGCAGCCC-------------------------------------------------------	6
--------------CAAGGUGAAUAUAGCCGCCC-------------------------------------------------------	7
--------------CAAGGUGAAUAUAGCUGCCC-------------------------------------------------------	583
--------------CAAGGUGAAUAUAGCAGCCCA------------------------------------------------------	34
--------------CAAGGUGAAUAUAGCCGCCCA------------------------------------------------------	2
--------------CAAGGUGAAUAUAGCGGCCCA------------------------------------------------------	3
--------------CAAGGUGAAUAUAGCUACCCA------------------------------------------------------	126
--------------CAAGGUGAAUAUAGCUCCCCA------------------------------------------------------	2
--------------CAAGGUGAAUAUAGCUGCCCA------------------------------------------------------	2129
--------------CAAGGUGAAUAUAGCUGACCAU-----------------------------------------------------	35
--------------CAAGGUGAAUAUAGCUGCCCAU-----------------------------------------------------	529
--------------CAAGGUGAAUAUAGCUGUCCAU-----------------------------------------------------	9
--------------CAAGGCGAAUAUAGCUGCCCAUC----------------------------------------------------	3
--------------CAAGGUAAAUAUAGCUGCCCAUC----------------------------------------------------	2
--------------CAAGGUGAAUACAGCUGCCCAUC----------------------------------------------------	2
--------------CAAGGUGAAUAUAGCCGCCCAUC----------------------------------------------------	4
--------------CAAGGUGAAUAUAGCUGACCAUC----------------------------------------------------	103
--------------CAAGGUGAAUAUAGCUGCACAUC----------------------------------------------------	110
--------------CAAGGUGAAUAUAGCUGCCCAUC----------------------------------------------------	3343
--------------CAAGGUGAAUAUAGCUGCGCAUC----------------------------------------------------	71
--------------CAAGGUGAAUAUAGCUGCUCAUC----------------------------------------------------	37
--------------CAAGGUGAAUAUAGCUGGCCAUC----------------------------------------------------	3
--------------CAAGGUGAAUAUAGCUGUCCAUC----------------------------------------------------	43
--------------CAAGGUGAAUGUAGCUGCCCAUC----------------------------------------------------	3
--------------CAAGGUGAGUAUAGCUGCCCAUC----------------------------------------------------	2
--------------CAAGGUGAAUAUAGAUGCCCAUCG---------------------------------------------------	2
--------------CAAGGUGAAUAUAGCUACCCAUCG---------------------------------------------------	248
--------------CAAGGUGAAUAUAGCUCCCCAUCG---------------------------------------------------	11
--------------CAAGGUGAAUAUAGCUGACCAUCG---------------------------------------------------	42
--------------CAAGGUGAAUAUAGCUGCACAUCG---------------------------------------------------	58
--------------CAAGGUGAAUAUAGCUGCCAAUCG---------------------------------------------------	46
--------------CAAGGUGAAUAUAGCUGCCCAUCG---------------------------------------------------	1102
--------------CAAGGUGAAUAUAGCUGCCGAUCG---------------------------------------------------	20
--------------CAAGGUGAAUAUAGCUGCCUAUCG---------------------------------------------------	23
--------------CAAGGUGAAUAUAGCUGCGCAUCG---------------------------------------------------	30
--------------CAAGGUGAAUAUAGCUGCUCAUCG---------------------------------------------------	12
--------------CAAGGUGAAUAUAGCUGGCCAUCG---------------------------------------------------	2
--------------CAAGGUGAAUAUAGCUGUCCAUCG---------------------------------------------------	26
--------------CAAGGUGAAUAUAGCUUCCCAUCG---------------------------------------------------	6
--------------CAAGGUGUAUAUAGCUGCCCAUCG---------------------------------------------------	3
--------------CAAGGUUAAUAUAGCUGCCCAUCG---------------------------------------------------	2
--------------CAAGGUGAAUAUAGCUGCCAAUCGA--------------------------------------------------	22
--------------CAAGGUGAAUAUAGCUGCCCAUCGA--------------------------------------------------	922
--------------CAAGGUGAAUAUAGCUGCCCCUCGA--------------------------------------------------	13
--------------CAAGGUGAAUAUAGCUGCCGAUCGA--------------------------------------------------	22
--------------CAAGGUGAAUAUAGCUGCCUAUCGA--------------------------------------------------	18
---------------AAGGUGAAUAUAGCUGCC--------------------------------------------------------	54
---------------AAGGUGAAUAUAGCAGCCC-------------------------------------------------------	4
---------------AAGGUGAAUAUAGCCGCCC-------------------------------------------------------	2
---------------AAGGUGAAUAUAGCUGCCC-------------------------------------------------------	178
---------------AAGGUGAAUAUAGCAGCCCA------------------------------------------------------	9
---------------AAGGUGAAUAUAGCCGCCCA------------------------------------------------------	2
---------------AAGGUGAAUAUAGCUACCCA------------------------------------------------------	18
---------------AAGGUGAAUAUAGCUGCCCA------------------------------------------------------	432
---------------AAGGUGAAUAUAGCUGACCAU-----------------------------------------------------	6
---------------AAGGUGAAUAUAGCUGCCCAU-----------------------------------------------------	214
---------------AAGGUGAAUAUAGCUGACCAUC----------------------------------------------------	36
---------------AAGGUGAAUAUAGCUGCACAUC----------------------------------------------------	29
---------------AAGGUGAAUAUAGCUGCCCAUC----------------------------------------------------	1070
---------------AAGGUGAAUAUAGCUGCGCAUC----------------------------------------------------	14
---------------AAGGUGAAUAUAGCUGCUCAUC----------------------------------------------------	24
---------------AAGGUGAAUAUAGCUGGCCAUC----------------------------------------------------	2
---------------AAGGUGAAUAUAGCUACCCAUCG---------------------------------------------------	98
---------------AAGGUGAAUAUAGCUCCCCAUCG---------------------------------------------------	2
---------------AAGGUGAAUAUAGCUGACCAUCG---------------------------------------------------	6
---------------AAGGUGAAUAUAGCUGCACAUCG---------------------------------------------------	18
---------------AAGGUGAAUAUAGCUGCCAAUCG---------------------------------------------------	7
---------------AAGGUGAAUAUAGCUGCCCAUCG---------------------------------------------------	348
---------------AAGGUGAAUAUAGCUGCCGAUCG---------------------------------------------------	2
---------------AAGGUGAAUAUAGCUGCCUAUCG---------------------------------------------------	5
---------------AAGGUGAAUAUAGCUGCGCAUCG---------------------------------------------------	4
---------------AAGGUGAAUAUAGCUGCUCAUCG---------------------------------------------------	2
---------------AAGGUGAAUAUAGCUUCCCAUCG---------------------------------------------------	4
---------------AAGGUGAAUAUAGCUGCCCAUCGA--------------------------------------------------	15
---------------AAGGUGAAUAUAGCUGCCAAUCGAC-------------------------------------------------	20
---------------AAGGUGAAUAUAGCUGCCCAACGAC-------------------------------------------------	12
---------------AAGGUGAAUAUAGCUGCCCACCGAC-------------------------------------------------	21
---------------AAGGUGAAUAUAGCUGCCCAUCGAC-------------------------------------------------	570
---------------AAGGUGAAUAUAGCUGCCCCUCGAC-------------------------------------------------	3
---------------AAGGUGAAUAUAGCUGCCCUUCGAC-------------------------------------------------	2
---------------AAGGUGAAUAUAGCUGCCGAUCGAC-------------------------------------------------	21
---------------AAGGUGAAUAUAGCUGCCUAUCGAC-------------------------------------------------	24
----------------AGGUGAAUAUAGCUGCCCA------------------------------------------------------	2
----------------AGGUGAAUAUAGCUGCCCACCGACG------------------------------------------------	3
----------------AGGUGAAUAUAGCUGCCCAUCGACG------------------------------------------------	11
--------------------------------------------------------GUGGGCCGCUGUUCACCUA--------------	36
--------------------------------------------------------GUGGGCCGCUGUUCACCUAA-------------	142
--------------------------------------------------------GUGGGCCGCUGUUCCCCUAA-------------	13
--------------------------------------------------------GUGGGCCGCUGUUCACCUAAA------------	43
---------------------------------------------------------UGGGCCGCUGUUCACCUA--------------	4
---------------------------------------------------------UGGGCCGCUGUUCACCUAA-------------	9
---------------------------------------------------------UGGGCCGCUGUUCACCUAAA------------	6
----------------------------------------------------------GGGCCGCUGUUCACCUAA-------------	2
----------------------------------------------------------GGGCCGCUGUUCACCUAAA------------	2
>ebv-mir-BART16	+	139776	139874
aggcuuucagguguggaauUUAGAUAGAGUGGGUGUGUGCUCUuguuuaauuacaccaagaucaccacccucuauccauaucccacaauugauaaaccu
(((...((((.(((((.((...((((((..(((((.(((.(((((...........))))).))))))))))))))...)).))))).))))....)))
-------------------UUAGAUAGAGUGGGUGUG--------------------------------------------------------------	4
-------------------UUAGAUAGAGUGGGUGUGU-------------------------------------------------------------	16
-------------------UUAGAUAGAGUGGGUGUGUG------------------------------------------------------------	4
-------------------UUAGAUAGAGUGGGCGUGUGC-----------------------------------------------------------	5
-------------------UUAGAUAGAGUGGGUAUGUGC-----------------------------------------------------------	3
-------------------UUAGAUAGAGUGGGUGAGUGC-----------------------------------------------------------	2
-------------------UUAGAUAGAGUGGGUGCGUGC-----------------------------------------------------------	2
-------------------UUAGAUAGAGUGGGUGGGUGC-----------------------------------------------------------	11
-------------------UUAGAUAGAGUGGGUGUGUGC-----------------------------------------------------------	19
-------------------UUAGAUAGAGUGAGUGUGUGCU----------------------------------------------------------	2
-------------------UUAGAUAGAGUGGGUGUGUGCU----------------------------------------------------------	5
-------------------UUAGAUAGAGUGGGUGGGUGCUC---------------------------------------------------------	2
-------------------UUAGAUAGAGUGGGUGUGUGCUC---------------------------------------------------------	3
-------------------UUAGAUAGAGUGGGUGUGCGCUCU--------------------------------------------------------	2
-------------------UUAGAUAGAGUGGGUGUGUGCUCUU-------------------------------------------------------	10
--------------------UAGAUAGAGUGGGUGUGUGCU----------------------------------------------------------	2
----------------------------------------------------------AGAUCACCACCCUCUAUCC----------------------	10
----------------------------------------------------------AGAUCACCACCCUCAAUCCA---------------------	3
----------------------------------------------------------AGAUCACCACCCUCGAUCCA---------------------	5
----------------------------------------------------------AGAUCACCACCCUCUAUCCA---------------------	23
----------------------------------------------------------AGAUCACCACCCUCUACCCAU--------------------	5
----------------------------------------------------------AGAUCACCACCCUCUAGCCAU--------------------	12
----------------------------------------------------------AGAUCACCACCCUCUAUCCAU--------------------	127
----------------------------------------------------------AGAUCACCACCCUCUCUCCAU--------------------	21
----------------------------------------------------------AGAUCACCACCCUCUUUCCAU--------------------	3
----------------------------------------------------------AGAUCACCACCCUCUAACCAUA-------------------	2
----------------------------------------------------------AGAUCACCACCCUCUACCCAUA-------------------	4
----------------------------------------------------------AGAUCACCACCCUCUAGCCAUA-------------------	2
----------------------------------------------------------AGAUCACCACCCUCUAUCCAUA-------------------	17
----------------------------------------------------------AGAUCACCACCCUCUAUCCAUAU------------------	2
----------------------------------------------------------AGAUCACCACCCUCUAUCCAUAUC-----------------	71
-----------------------------------------------------------GAUCACCACCCUCUAUCC----------------------	8
-----------------------------------------------------------GAUCACCACCCUCUAUCCA---------------------	14
-----------------------------------------------------------GAUCACCACCCUCUAUCCAU--------------------	13
-----------------------------------------------------------GAUCACCACCCUCUAACCAUA-------------------	2
-----------------------------------------------------------GAUCACCACCCUCUAUCCAUA-------------------	3
-----------------------------------------------------------GAUCACCACCCUCUAUACAUAUC-----------------	2
-----------------------------------------------------------GAUCACCACCCUCUAUCCAUAUC-----------------	58
-----------------------------------------------------------GAUCUCCACCCUCUAUCCAUAUC-----------------	2
------------------------------------------------------------AUCACCACCCUCUAUCCA---------------------	2
------------------------------------------------------------AUCACCACCCUCUAUCCAU--------------------	11
------------------------------------------------------------AUCACCACCCUCUCUCCAU--------------------	3
------------------------------------------------------------AUCACCACCCUCUAUCCAUA-------------------	12
------------------------------------------------------------AUCACCACCCUCUAUCCAUAU------------------	4
------------------------------------------------------------AUCACCACCCUCUAUCAAUAUC-----------------	2
------------------------------------------------------------AUCACCACCCUCUAUCCAUAUC-----------------	181
------------------------------------------------------------AUCACCACCCUCUAUGCAUAUC-----------------	3
>ebv-mir-BART17	+	139894	139995
guugaacaggauguggcacccUAAGAGGACGCAGGCAUACAAGguuauuacccaguccuUGUAUGCCUGGUGUCCCCUUAGUgggacgcaggccuagguagc
((((...(((.((((...(((((((.((((((((((((((((((............)))))))))))).)))))).))))).))..))))..)))...))))
---------------------UAAGAGGACGCAGGCAUA---------------------------------------------------------------	18
---------------------UAAGAGGACGCAAGCAUAC--------------------------------------------------------------	5
---------------------UAAGAGGACGCACGCAUAC--------------------------------------------------------------	4
---------------------UAAGAGGACGCAGACAUAC--------------------------------------------------------------	11
---------------------UAAGAGGACGCAGGCAUAC--------------------------------------------------------------	41
---------------------UAAGAGGACGCAGGCAUACA-------------------------------------------------------------	28
---------------------UAAGAGGACGCAGGCAUACAA------------------------------------------------------------	34
---------------------UAAGAGGACGCAGGCAUACAAG-----------------------------------------------------------	3
----------------------AAGAGGACGCAGGCAUACAAG-----------------------------------------------------------	2
------------------------GAGGACGCAGGCAUACAA------------------------------------------------------------	2
----------------------------------------------------------UUGUAUGCCUGGUGUCCCCUUAGU--------------------	13
-----------------------------------------------------------UGUAUGCCUGGUGUCCCC-------------------------	93
-----------------------------------------------------------UGUAUGCCUGGUGUCCCCU------------------------	102
-----------------------------------------------------------UGUAUGCCCGGUGUCCCCUU-----------------------	2
-----------------------------------------------------------UGUAUGCCUGGUGUCCCCUU-----------------------	79
-----------------------------------------------------------UGUAUGCCUGGUGUCGCCUU-----------------------	8
-----------------------------------------------------------UGUAUGCCUGGUGUCCACUUA----------------------	2
-----------------------------------------------------------UGUAUGCCUGGUGUCCCCUUA----------------------	65
-----------------------------------------------------------UGUACGCCUGGUGUCCCCUUAG---------------------	2
-----------------------------------------------------------UGUAUGCCUGGUGUCCCCUUAG---------------------	205
-----------------------------------------------------------UGUAUACCUGGUGUCCCCUUAGU--------------------	8
-----------------------------------------------------------UGUAUGCAUGGUGUCCCCUUAGU--------------------	5
-----------------------------------------------------------UGUAUGCCUGGUGUCCCCAUAGU--------------------	22
-----------------------------------------------------------UGUAUGCCUGGUGUCCCCCUAGU--------------------	8
-----------------------------------------------------------UGUAUGCCUGGUGUCCCCGUAGU--------------------	10
-----------------------------------------------------------UGUAUGCCUGGUGUCCCCUUAGU--------------------	693
-----------------------------------------------------------UGUAUGCCUGGUGUCCCUUUAGU--------------------	6
-----------------------------------------------------------UGUAUGCCUUGUGUCCCCUUAGU--------------------	3
-----------------------------------------------------------UGUAUGCCUGGUGUCCCCUUAGUG-------------------	28
------------------------------------------------------------GUAUGCCUGGUGUCCCCUUAG---------------------	4
------------------------------------------------------------GUAUGCCCGGUGUCCCCUUAGU--------------------	3
------------------------------------------------------------GUAUGCCUGGUGUCCCCAUAGU--------------------	4
------------------------------------------------------------GUAUGCCUGGUGUCCCCUUAGU--------------------	35
-------------------------------------------------------------UAUGCCUGGUGUCCCCUUAG---------------------	4
-------------------------------------------------------------UAUGCCUGGUGUCCCCUUAGU--------------------	5
----------------------------------------------------------------GCCUGGUGUCCCCUUAGU--------------------	3
>ebv-mir-BART6	+	140016	140107
ugaccuuguugguacuuUAAGGUUGGUCCAAUCCAUAGGcuuuuuuugugaaaaccCGGGGAUCGGACUAGCCUUAGAguaacucaaggcca
.(.(((((....(((((((((((((((((.((((...((.(((((....))))).))..)))).)))))))))))))))))...))))).).
-----------------UAAGGUUGGUCCAAUCCA---------------------------------------------------------	26
-----------------UAAGGUUGGUCCAAUCCAU--------------------------------------------------------	64
-----------------UAAGGUUGGUCCAAUACAUA-------------------------------------------------------	3
-----------------UAAGGUUGGUCCAAUCCAUA-------------------------------------------------------	48
-----------------UAAGGUUGGUCCAAUGCAUA-------------------------------------------------------	2
-----------------UAAGGUUGGUCCAAUUCAUA-------------------------------------------------------	2
-----------------UAAGGUUGGUCCAAUACAUAG------------------------------------------------------	36
-----------------UAAGGUUGGUCCAAUCCAUAG------------------------------------------------------	131
-----------------UAAGGUUGGUCCAAUGCAUAG------------------------------------------------------	3
-----------------UAAGGUUGGUCCAAUUCAUAG------------------------------------------------------	41
-----------------UAAGGUUGGUCCAAUCCAUAGG-----------------------------------------------------	466
-----------------UAAGGUUGGUCCAAUCCCUAGG-----------------------------------------------------	10
-----------------UAAGGUUGGUCCAAUCCGUAGG-----------------------------------------------------	24
-----------------UAAGGUUGGUCCAAUCCAAAGGC----------------------------------------------------	3
-----------------UAAGGUUGGUCCAAUCCAGAGGC----------------------------------------------------	10
-----------------UAAGGUUGGUCCAAUCCAUAGGC----------------------------------------------------	212
-----------------UAAGGUUGGUCCAAUCCGUAGGC----------------------------------------------------	25
-----------------UAAGGUUGGUCCAAUCCAUAGGCU---------------------------------------------------	2
------------------AAGGUUGGUCCAAUCCAU--------------------------------------------------------	2
------------------AAGGUUGGUCCAAUCCAUA-------------------------------------------------------	2
------------------AAGGUUGGUCCAAUCCAUAG------------------------------------------------------	5
-------------------------------------------------------CCGGGGAUCGGACUAGCCU------------------	2
-------------------------------------------------------CCGGGGAUCGGACUACCCUUA----------------	2
--------------------------------------------------------CGGGGAUCGGACUAGCCU------------------	207
--------------------------------------------------------CGGGGAUCGGACUCGCCU------------------	3
--------------------------------------------------------CGGGGAUCGGACUAACCUU-----------------	3
--------------------------------------------------------CGGGGAUCGGACUAGCCUU-----------------	148
--------------------------------------------------------CGGGGAUCGGACUCGCCUU-----------------	47
--------------------------------------------------------CGGGGAUCGGACUAACCUUA----------------	56
--------------------------------------------------------CGGGGAUCGGACUACCCUUA----------------	6
--------------------------------------------------------CGGGGAUCGGACUAGCCUUA----------------	187
--------------------------------------------------------CGGGGAUCGGACUAGUCUUA----------------	2
--------------------------------------------------------CGGGGAUCGGACUAGACUUAG---------------	22
--------------------------------------------------------CGGGGAUCGGACUAGCCUUAG---------------	187
--------------------------------------------------------CGGGGAUCGGACUAGCGUUAG---------------	4
--------------------------------------------------------CGGGGAUCGGACUAGCUUUAG---------------	3
--------------------------------------------------------CGGGGAUCGGACUAGUCUUAG---------------	6
--------------------------------------------------------CGGGGAUCGGACUAGCAUUAGA--------------	19
--------------------------------------------------------CGGGGAUCGGACUAGCCAUAGA--------------	40
--------------------------------------------------------CGGGGAUCGGACUAGCCCUAGA--------------	20
--------------------------------------------------------CGGGGAUCGGACUAGCCGUAGA--------------	8
--------------------------------------------------------CGGGGAUCGGACUAGCCUUAGA--------------	377
--------------------------------------------------------CGGGGAUCGGACUAGCGUUAGA--------------	21
--------------------------------------------------------CGGGGAUCGGACUAGCUUUAGA--------------	3
--------------------------------------------------------CGGGGAUCGGACUAGCCUUAGAG-------------	2
--------------------------------------------------------CGGGGAUCGGACUAGCCUUAGAGU------------	4
--------------------------------------------------------CGGGGAUCGGACUAGCCUAAGAGUA-----------	2
>ebv-mir-BART21	+	145503	145578
gggcuggguauUCACUAGUGAAGGCAACUAACacaguuagacgugCUAGUUGUGCCCACUGGUGUUUauccggucc
((((((((((..((((((((...(((((((.(((........))).)))))))...))))))))..))))))))))
-----------UCACUAGUGAAGGCAACU-----------------------------------------------	8
-----------UCACUAGUGAAGGCAACUA----------------------------------------------	18
-----------UCACUAGUGAAGGCAACUAA---------------------------------------------	9
-----------UCACUAGUGAAGGCAACUAAC--------------------------------------------	48
-----------UCACUAGUGAAGGCACCUAAC--------------------------------------------	2
-----------UCACUAGUGAAGGCUACUAAC--------------------------------------------	2
-----------UCACUAGUGAAGGCAACCAACA-------------------------------------------	2
-----------UCACUAGUGAAGGCAACUAACA-------------------------------------------	13
-----------UCACUAGUGAAGGCAACAAACAC------------------------------------------	2
-----------UCACUAGUGAAGGCAACCAACAC------------------------------------------	12
-----------UCACUAGUGAAGGCAACGAACAC------------------------------------------	4
-----------UCACUAGUGAAGGCAACUAACAC------------------------------------------	56
---------------------------------------------CUAGUUGUGCCCACUGGUG------------	8
---------------------------------------------CUAGUUGUGCCCACUGGUGUUU---------	4
>ebv-mir-BART18	+	145932	146050
uuguugccguugaaagacggguguccuggcUCAAGUUCGCACUUCCUAUACAguguuaaagccuugUAUCGGAAGUUUGGGCUUCGUCccaguguacucgauaaugucgacugcugcga
((((.((.(((((....((((((..((((..((((((((.((((((.((((((.((....)).)))))).)))))).))))))).)..))))..))))))......))))).)).))))
------------------------------UCAAGUUCGCACUUCCUA-----------------------------------------------------------------------	251
------------------------------UCAAGUUCGCACUACCUAU----------------------------------------------------------------------	8
------------------------------UCAAGUUCGCACUCCCUAU----------------------------------------------------------------------	3
------------------------------UCAAGUUCGCACUUCCUAU----------------------------------------------------------------------	60
------------------------------UCAAGUUCGCACUUCCUAUA---------------------------------------------------------------------	96
------------------------------UCAAGUUCGCACUUCGUAUA---------------------------------------------------------------------	2
------------------------------UCAAGUUCGCACUUCAUAUAC--------------------------------------------------------------------	26
------------------------------UCAAGUUCGCACUUCCAAUAC--------------------------------------------------------------------	6
------------------------------UCAAGUUCGCACUUCCCAUAC--------------------------------------------------------------------	18
------------------------------UCAAGUUCGCACUUCCGAUAC--------------------------------------------------------------------	4
------------------------------UCAAGUUCGCACUUCCUAUAC--------------------------------------------------------------------	490
------------------------------UCAAGUUCGCACUUCGUAUAC--------------------------------------------------------------------	13
------------------------------UCAAGUUCGCACUUCUUAUAC--------------------------------------------------------------------	4
------------------------------UCAAGUUCGCACUUCCAAUACA-------------------------------------------------------------------	87
------------------------------UCAAGUUCGCACUUCCCAUACA-------------------------------------------------------------------	45
------------------------------UCAAGUUCGCACUUCCGAUACA-------------------------------------------------------------------	111
------------------------------UCAAGUUCGCACUUCCUAUACA-------------------------------------------------------------------	279
------------------------------UCAAGUUCGCACUUCCUCUACA-------------------------------------------------------------------	6
------------------------------UCAAGUUCGCACUUCCUGUACA-------------------------------------------------------------------	6
------------------------------UCAAGUUCGCACUUCCUUUACA-------------------------------------------------------------------	2
------------------------------UCAAGUUCGCACUUCCUAUACAG------------------------------------------------------------------	22
------------------------------UCAAGUUCGCACUUCCUAUACAGU-----------------------------------------------------------------	6
-------------------------------CAAGUUCGCACUUCCUAUA---------------------------------------------------------------------	11
-------------------------------CAAGUUCGCACUUCCAAUACA-------------------------------------------------------------------	2
-------------------------------CAAGUUCGCACUUCCGAUACA-------------------------------------------------------------------	13
-------------------------------CAAGUUCGCACUUCCUAUACA-------------------------------------------------------------------	22
------------------------------------------------------------------UAUCGGAAGUUUGGGCUU-----------------------------------	2
------------------------------------------------------------------UAUCGGAAGUUUGGGCUUC----------------------------------	3
------------------------------------------------------------------UAUCGGAAGUUUGGGCUUCG---------------------------------	12
------------------------------------------------------------------UAUCGGAAGUUUGGGCAUCGU--------------------------------	2
------------------------------------------------------------------UAUCGGAAGUUUGGGAUUCGUC-------------------------------	4
------------------------------------------------------------------UAUCGGAAGUUUGGGCUCCGUC-------------------------------	2
------------------------------------------------------------------UAUCGGAAGUUUGGGCUGCGUC-------------------------------	2
------------------------------------------------------------------UAUCGGAAGUUUGGGCUUCGUC-------------------------------	9
------------------------------------------------------------------UAUCGGAAGUUUGGGCUUCGUCC------------------------------	4
-------------------------------------------------------------------AUCGGAAGUUUGGGCUUCG---------------------------------	2
>ebv-mir-BART7	+	146425	146510
uccaguguccugauCCUGGACCUUGACUAUGAAACAauucuaaaaaaaugCAUCAUAGUCCAGUGUCCAGGGacagugcacucgga
(((((((..(((.((((((((((.((((((((..((.((......)).))..)))))))).)).)))))))).)))..)))).)))
-------------UCCUGGACCUUGACUAUGAAAC---------------------------------------------------	2
--------------CCUGGACCUUGACUAUGA------------------------------------------------------	7
--------------CCUGGACCUUGACUAUGAA-----------------------------------------------------	12
--------------CCUGGACCUUGACUAUGAAA----------------------------------------------------	4
--------------CCUGGACCUUGACUAAGAAAC---------------------------------------------------	15
--------------CCUGGACCUUGACUACGAAAC---------------------------------------------------	5
--------------CCUGGACCUUGACUAGGAAAC---------------------------------------------------	4
--------------CCUGGACCUUGACUAUAAAAC---------------------------------------------------	2
--------------CCUGGACCUUGACUAUGAAAC---------------------------------------------------	58
--------------CCUGGACCUUGACUAUAAAACA--------------------------------------------------	20
--------------CCUGGACCUUGACUAUGAAACA--------------------------------------------------	95
--------------CCUGGACCUUGACUAUGCAACA--------------------------------------------------	2
--------------CCUGGACCUUGACUAUGGAACA--------------------------------------------------	3
--------------CCUGGACCUUGACUAUGAAACAA-------------------------------------------------	9
--------------------------------------------------CAUCAUAGUCCAAUGUCC------------------	9
--------------------------------------------------CAUCAUAGUCCAGGGUCC------------------	3
--------------------------------------------------CAUCAUAGUCCAGUGUCC------------------	878
--------------------------------------------------CAUCAUAGUCCGGUGUCC------------------	3
--------------------------------------------------CAUCAUAGUCCAGAGUCCA-----------------	11
--------------------------------------------------CAUCAUAGUCCAGCGUCCA-----------------	4
--------------------------------------------------CAUCAUAGUCCAGGGUCCA-----------------	13
--------------------------------------------------CAUCAUAGUCCAGUAUCCA-----------------	36
--------------------------------------------------CAUCAUAGUCCAGUCUCCA-----------------	2
--------------------------------------------------CAUCAUAGUCCAGUGUCCA-----------------	1005
--------------------------------------------------CAUCAUAGUCCGGUGUCCA-----------------	2
--------------------------------------------------CAUCAUAGUCCAGUAUCCAG----------------	92
--------------------------------------------------CAUCAUAGUCCAGUCUCCAG----------------	4
--------------------------------------------------CAUCAUAGUCCAGUGACCAG----------------	16
--------------------------------------------------CAUCAUAGUCCAGUGCCCAG----------------	34
--------------------------------------------------CAUCAUAGUCCAGUGGCCAG----------------	5
--------------------------------------------------CAUCAUAGUCCAGUGUCCAG----------------	1418
--------------------------------------------------CAUCAUAGUCCAGUAUCCAGG---------------	2
--------------------------------------------------CAUCAUAGUCCAGUGCCCAGG---------------	2
--------------------------------------------------CAUCAUAGUCCAGUGUACAGG---------------	6
--------------------------------------------------CAUCAUAGUCCAGUGUCCAGG---------------	1114
--------------------------------------------------CAUCAUAGUCCGGUGUCCAGG---------------	2
--------------------------------------------------CAUCAUAGUCCAGUGUCAAGGG--------------	14
--------------------------------------------------CAUCAUAGUCCAGUGUCCAGGG--------------	1010
--------------------------------------------------CAUCAUAGUCCAGUGUCGAGGG--------------	25
--------------------------------------------------CAUCAUAGUCCAGUGUCUAGGG--------------	93
--------------------------------------------------CAUCAUAGUCCAGUGUUCAGGG--------------	12
--------------------------------------------------CAUCAUAGUCCAGUGUCCAGGGA-------------	1287
--------------------------------------------------CAUCAUAGUCCAGUGUCCCGGGA-------------	12
--------------------------------------------------CAUCAUAGUCCAGUGUCCGGGGA-------------	105
--------------------------------------------------CAUCAUAGUCCAGUGUCUAGGGA-------------	27
--------------------------------------------------CAUCAUAGUCCAGUGUCAAGGGAC------------	24
--------------------------------------------------CAUCAUAGUCCAGUGUCCAAGGAC------------	16
--------------------------------------------------CAUCAUAGUCCAGUGUCCACGGAC------------	6
--------------------------------------------------CAUCAUAGUCCAGUGUCCAGGGAC------------	546
--------------------------------------------------CAUCAUAGUCCAGUGUCCAUGGAC------------	11
--------------------------------------------------CAUCAUAGUCCAGUGUCCCGGGAC------------	3
--------------------------------------------------CAUCAUAGUCCAGUGUCCGGGGAC------------	31
--------------------------------------------------CAUCAUAGUCCAGUGUCCUGGGAC------------	6
--------------------------------------------------CAUCAUAGUCCAGUGUCGAGGGAC------------	14
--------------------------------------------------CAUCAUAGUCCAGUGUCUAGGGAC------------	25
--------------------------------------------------CAUCAUAGUCUAGUGUCCAGGGAC------------	2
--------------------------------------------------CAUCAUAGUCCAGUGUCCAGGGACA-----------	24
---------------------------------------------------AUCAUAGUCCAGUGUCCAGG---------------	2
---------------------------------------------------AUCAUAGUCCAGUGUCCAGGGA-------------	11
>ebv-mir-BART8	+	146759	146840
uggguucacugauUACGGUUUCCUAGAUUGUACAGaugaacuagaacuGUCACAAUCUAUGGGGUCGUAGAcagugugcuua
(((((.(((((.((((((..((.((((((((((((...........)))).)))))))).))..)))))).))))).)))))
-------------UACGGUUUCCUAAAUUGU---------------------------------------------------	3
-------------UACGGUUUCCUACAUUGU---------------------------------------------------	3
-------------UACGGUUUCCUAGAUUGU---------------------------------------------------	68
-------------UACGGUUUCCUAGAUUGUA--------------------------------------------------	47
-------------UACGGUUUCCUAGAAUGUAC-------------------------------------------------	8
-------------UACGGUUUCCUAGACUGUAC-------------------------------------------------	5
-------------UACGGUUUCCUAGAGUGUAC-------------------------------------------------	3
-------------UACGGUUUCCUAGAUAGUAC-------------------------------------------------	5
-------------UACGGUUUCCUAGAUCGUAC-------------------------------------------------	2
-------------UACGGUUUCCUAGAUGGUAC-------------------------------------------------	23
-------------UACGGUUUCCUAGAUUGUAC-------------------------------------------------	124
-------------UACGGUUUCCUAGAUAGUACA------------------------------------------------	55
-------------UACGGUUUCCUAGAUCGUACA------------------------------------------------	18
-------------UACGGUUUCCUAGAUGGUACA------------------------------------------------	13
-------------UACGGUUUCCUAGAUUAUACA------------------------------------------------	10
-------------UACGGUUUCCUAGAUUCUACA------------------------------------------------	2
-------------UACGGUUUCCUAGAUUGUACA------------------------------------------------	193
-------------UACGGCUUCCUAGAUUGUACAG-----------------------------------------------	2
-------------UACGGUUUCCUAGAUUAUACAG-----------------------------------------------	85
-------------UACGGUUUCCUAGAUUGCACAG-----------------------------------------------	5
-------------UACGGUUUCCUAGAUUGGACAG-----------------------------------------------	16
-------------UACGGUUUCCUAGAUUGUACAG-----------------------------------------------	1374
-------------UACGGUUUCCUAGAUUGUACAGA----------------------------------------------	24
--------------ACGGUUUCCUAGAUUGUACAG-----------------------------------------------	16
-----------------------------------------------UGUCACAAUCUAUGGGGUCGUAGAC----------	2
------------------------------------------------GUCAAAAUCUAUGGGGUC----------------	2
------------------------------------------------GUCACAAUCUAUGAGGUC----------------	3
------------------------------------------------GUCACAAUCUACGGGGUCG---------------	7
------------------------------------------------GUCACAAUCUAUAGGGUCG---------------	9
------------------------------------------------GUCACAAUCUAUGAGGUCG---------------	13
------------------------------------------------GUCACAAUCUAUGGAGUCG---------------	8
------------------------------------------------GUCACUAUCUAUGGGGUCG---------------	2
------------------------------------------------GUCACAAUCUAUGGGAUCGU--------------	5
------------------------------------------------GUCACAAUCUAUGGGGACGUA-------------	26
------------------------------------------------GUCACAAUCUAUGGGGCCGUA-------------	27
------------------------------------------------GUCACAAUCUAUGGGGGCGUA-------------	7
------------------------------------------------GUCACAAUCUAUGGGGACGUAG------------	14
------------------------------------------------GUCACAAUCUAUGGGGUAGUAG------------	20
------------------------------------------------GUCACAAUCUAUGGGGUUGUAG------------	18
------------------------------------------------GUCACAAUCUAUGGGGUAGUAGA-----------	3
------------------------------------------------GUCACAAUCUAU-GGGUCGUAGAC----------	2
------------------------------------------------GUCACAAUCUAUGGGGUAGUAGAC----------	178
------------------------------------------------GUCACAAUCUAUGGGGUGGUAGAC----------	13
------------------------------------------------GUCACAAUCUAUGGGGUUGUAGAC----------	88
------------------------------------------------GUCAUAAUCUAUGGGGUCGUAGAC----------	3
------------------------------------------------GUCACAAUCUAUGGGGUAGUAGACA---------	8
-------------------------------------------------UCACAAUCUAUGGGGUCG---------------	6
-------------------------------------------------UCACAAUCUAUGGGGUCGUA-------------	2
-------------------------------------------------UCACAAUCUAUGGGGUCGUAG------------	5
-------------------------------------------------UCACAAUCUAUGGGGUCGUAGA-----------	2
-------------------------------------------------UCACAAUCUAUGGGGUCAUAGAC----------	3
-------------------------------------------------UCACAAUCUAUGGGGUCGUAGAC----------	11
-------------------------------------------------UCACAAUCUAUGGGGUUGUAGAC----------	4
>ebv-mir-BART9	+	146946	147032
cagcuguuguuugUACUGGACCCUGAAUUGGAAACaguaacuuggauucugUAACACUUCAUGGGUCCCGUAGUgacaacuaugcug
((((.((((((..(((.((((((((((.((...((((...........))))..)).)))).)))))).)))..))))))...))))
-------------UACUGGACCCUGAAUUGG--------------------------------------------------------	5
-------------UACUGGACCCUGAAUUGGA-------------------------------------------------------	13
-------------UACUGGACCCUGAAUAGGAA------------------------------------------------------	4
-------------UACUGGACCCUGAAUUGGAA------------------------------------------------------	9
-------------UACUGGACCCUGAAUUGGAAA-----------------------------------------------------	15
-------------UACUGGACCCUGAAUAGGAAAC----------------------------------------------------	3
-------------UACUGGACCCUGAAUGGGAAAC----------------------------------------------------	3
-------------UACUGGACCCUGAAUUGGAAAC----------------------------------------------------	41
-------------UACUGGACCCUGAAUUGAAAACA---------------------------------------------------	21
-------------UACUGGACCCUGAAUUGGAAACA---------------------------------------------------	23
-------------UACUGGACCCUGAAUUGGGAACA---------------------------------------------------	4
-------------UACUGGACCCUGAAUUGGAAACAG--------------------------------------------------	3
-------------UACUGGACCCUGAAUUGGAGACAG--------------------------------------------------	5
--------------ACUGGACCCUGAAUUGGAAACAG--------------------------------------------------	2
--------------------------------------------------GUAACACUUCAUGGGUCC-------------------	24
--------------------------------------------------GUAACACUUCAUGGGUCCC------------------	63
--------------------------------------------------GUAACACUUCAUGGGCCCCG-----------------	2
--------------------------------------------------GUAACACUUCAUGGGUCCCG-----------------	93
--------------------------------------------------GUAACACUUCAUGGCUCCCGU----------------	2
--------------------------------------------------GUAACACUUCAUGGGACCCGU----------------	6
--------------------------------------------------GUAACACUUCAUGGGCCCCGU----------------	11
--------------------------------------------------GUAACACUUCAUGGGUCCCGU----------------	35
--------------------------------------------------GUAACACUUCAUGGGUACCGUA---------------	3
--------------------------------------------------GUAACACUUCAUGGGUCACGUA---------------	2
--------------------------------------------------GUAACACUUCAUGGGUCCCGUA---------------	113
--------------------------------------------------GUAACACUUCAUGGGUCGCGUA---------------	8
--------------------------------------------------GUAACACUUCAUGGGUCUCGUA---------------	2
--------------------------------------------------GUAACACUUCAUGGGUGCCGUA---------------	3
--------------------------------------------------GUAACACUUCAUGGGUCACGUAG--------------	2
--------------------------------------------------GUAACACUUCAUGGGUCCCGUAG--------------	80
--------------------------------------------------GUAACACUUCAUGGGUCCUGUAG--------------	2
--------------------------------------------------GUAACACUUCAUGGGUCGCGUAG--------------	5
--------------------------------------------------GUAACACUUCAUGGGUCUCGUAG--------------	7
--------------------------------------------------GUAACACUUCAUGGGUCCCGUAGU-------------	65
--------------------------------------------------GUAACACUUCAUGGGUCCCGUAGUG------------	4
---------------------------------------------------UAACACUUCAUGAGUCCC------------------	13
---------------------------------------------------UAACACUUCAUGGAUCCC------------------	6
---------------------------------------------------UAACACUUCAUGGGUCCC------------------	1592
---------------------------------------------------UAACACUUCAUUGGUCCC------------------	4
---------------------------------------------------UAACACUCCAUGGGUCCCG-----------------	8
---------------------------------------------------UAACACUUCAUAGGUCCCG-----------------	38
---------------------------------------------------UAACACUUCAUGAGUCCCG-----------------	46
---------------------------------------------------UAACACUUCAUGGAUCCCG-----------------	69
---------------------------------------------------UAACACUUCAUGGGCCCCG-----------------	79
---------------------------------------------------UAACACUUCAUGGGGCCCG-----------------	7
---------------------------------------------------UAACACUUCAUGGGUCCCG-----------------	2976
---------------------------------------------------UAACACUUCAUGGGCCCCGU----------------	9
---------------------------------------------------UAACACUUCAUGGGGCCCGU----------------	21
---------------------------------------------------UAACACUUCAUGGGUACCGU----------------	5
---------------------------------------------------UAACACUUCAUGGGUCCCGU----------------	708
---------------------------------------------------UAACCCUUCAUGGGUCCCGU----------------	3
---------------------------------------------------UAACACCUCAUGGGUCCCGUA---------------	2
---------------------------------------------------UAACACUUCAUGGCUCCCGUA---------------	2
---------------------------------------------------UAACACUUCAUGGGUACCGUA---------------	13
---------------------------------------------------UAACACUUCAUGGGUCACGUA---------------	45
---------------------------------------------------UAACACUUCAUGGGUCCCGUA---------------	1600
---------------------------------------------------UAACACUUCAUGGGUCGCGUA---------------	19
---------------------------------------------------UAACACUUCAUGGGUCUCGUA---------------	25
---------------------------------------------------UAACACUUCAUGGGUCACGUAG--------------	88
---------------------------------------------------UAACACUUCAUGGGUCCAGUAG--------------	60
---------------------------------------------------UAACACUUCAUGGGUCCCGUAG--------------	2284
---------------------------------------------------UAACACUUCAUGGGUCCGGUAG--------------	80
---------------------------------------------------UAACACUUCAUGGGUCCUGUAG--------------	21
---------------------------------------------------UAACACUUCAUGGGUCGCGUAG--------------	15
---------------------------------------------------UAACACUUCAUGGGUCUCGUAG--------------	101
---------------------------------------------------UAACACUUCAUGGGUUCCGUAG--------------	3
---------------------------------------------------UAACACCUCAUGGGUCCCGUAGU-------------	5
---------------------------------------------------UAACACUUCAUGGAUCCCGUAGU-------------	17
---------------------------------------------------UAACACUUCAUGGGCCCCGUAGU-------------	3
---------------------------------------------------UAACACUUCAUGGGUCCAGUAGU-------------	322
---------------------------------------------------UAACACUUCAUGGGUCCCAUAGU-------------	82
---------------------------------------------------UAACACUUCAUGGGUCCCCUAGU-------------	15
---------------------------------------------------UAACACUUCAUGGGUCCCGUAGU-------------	5096
---------------------------------------------------UAACACUUCAUGGGUCCCUUAGU-------------	45
---------------------------------------------------UAACACUUCAUGGGUCCGGUAGU-------------	149
---------------------------------------------------UAACACUUCAUGGGUCCUGUAGU-------------	197
---------------------------------------------------UAACACUUCAUGGGUCUCGUAGU-------------	4
---------------------------------------------------UAACACUUCGUGGGUCCCGUAGU-------------	5
---------------------------------------------------UAACACUUUAUGGGUCCCGUAGU-------------	7
---------------------------------------------------UAACAUUUCAUGGGUCCCGUAGU-------------	4
---------------------------------------------------UAACGCUUCAUGGGUCCCGUAGU-------------	2
---------------------------------------------------UAACACUUCAUGGGUCCCGCAGUG------------	4
---------------------------------------------------UAACACUUCAUGGGUCCCGUAGUG------------	95
---------------------------------------------------UAACACUUCAUGGGUCCGGUAGUG------------	3
---------------------------------------------------UAACACUUCAUGGGUCCCGUAGUGA-----------	11
----------------------------------------------------AACACUUCAUGGAUCCCG-----------------	2
----------------------------------------------------AACACUUCAUGGGCCCCG-----------------	3
----------------------------------------------------AACACUUCAUGGGUCCCG-----------------	91
----------------------------------------------------AACACUUCAUGGGUCCCGU----------------	17
----------------------------------------------------AACACUUCAUGGGUCACGUA---------------	3
----------------------------------------------------AACACUUCAUGGGUCCCGUA---------------	34
----------------------------------------------------AACACUUCAUGGGUCCAGUAG--------------	2
----------------------------------------------------AACACUUCAUGGGUCCCGUAG--------------	79
----------------------------------------------------AACACUUCAUGGGUCCAGUAGU-------------	43
----------------------------------------------------AACACUUCAUGGGUCCCGUAGU-------------	179
----------------------------------------------------AACACUUCAUGGGUCCUGUAGU-------------	12
----------------------------------------------------AACACUUCAUGGGUCCCGUAGUG------------	2
--------------------------------------------------------CUUCAUGGGUCCCGUAGU-------------	7
>ebv-mir-BART22	+	147161	147231
gucacaggugcuagacccuggaguugaaccaguaccacucggUUACAAAGUCAUGGUCUAGUAGUugugac
(((((((.(((((((((.(((..(((((((((.....)).)))).)))..))).))))))))).)))))))
--------UGCUAGACCCUGGAGUUGAACC-----------------------------------------	7
------------------------------------------UUACAAAGUCAUGGUCUA-----------	25
------------------------------------------UUACAAAGUCAUGGUCUAG----------	51
------------------------------------------UUACAAAGUCAUGGUCUAGU---------	29
------------------------------------------UUACAAAGUCAUGGCCUAGUA--------	2
------------------------------------------UUACAAAGUCAUGGUCUAGUA--------	26
------------------------------------------UUACAAAGUCAUGGUUUAGUA--------	2
------------------------------------------UUACAAAGUCAUGGUCAAGUAG-------	2
------------------------------------------UUACAAAGUCAUGGUCGAGUAG-------	20
------------------------------------------UUACAAAGUCAUGGUCUAGUAG-------	102
------------------------------------------UUACAAAGUCAUGGUCUGGUAG-------	3
------------------------------------------UUACAAAGUCAUGGUCCAGUAGU------	2
------------------------------------------UUACAAAGUCAUGGUCUAAUAGU------	4
------------------------------------------UUACAAAGUCAUGGUCUAGUAGU------	154
------------------------------------------UUACAAAGUCAUGGUCUAUUAGU------	2
------------------------------------------UUACAAAGUCAUGGUCUCGUAGU------	3
------------------------------------------UUACAAAGUCAUGGUCUGGUAGU------	10
-------------------------------------------UACAAAGUCAUGGUCUAG----------	2
-------------------------------------------UACAAAGUCAUGGUCUAGUA--------	3
-------------------------------------------UACAAAGUCAUGGUCGAGUAG-------	2
-------------------------------------------UACAAAGUCAUGGUCUAGUAG-------	8
-------------------------------------------UACAAAGUCAUGGUCUAAUAGU------	4
-------------------------------------------UACAAAGUCAUGGUCUAGUAGU------	42
-------------------------------------------UACAAAGUCAUGGUCUGGUAGU------	2
>ebv-mir-BART10	+	147304	147393
cagaggagugucccgggGCCACCUCUUUGGUUCUGUACAuauuuuguuauugUACAUAACCAUGGAGUUGGCUGUggugcacuccaucug
((((((((((..(((.(((((.((((.(((((.((((((...........)))))).))))).)))).))))).)))..)))))).))))
-----------------GCCACCUCUUUGGUUCUGUA-----------------------------------------------------	9
-----------------GCCACCUCUUUGGUUAUGUAC----------------------------------------------------	3
-----------------GCCACCUCUUUGGUUCCGUAC----------------------------------------------------	35
-----------------GCCACCUCUUUGGUUCUGUAC----------------------------------------------------	57
-----------------GCCACCUCUUUGGUUCUGUACAUA-------------------------------------------------	2
----------------------------------------------------UACAUAACCAUGGAGUUG--------------------	378
----------------------------------------------------UACAUAACCAUGGAGUUGG-------------------	50
----------------------------------------------------UACAUAACCAUGGAAUUGGC------------------	3
----------------------------------------------------UACAUAACCAUGGAGAUGGC------------------	3
----------------------------------------------------UACAUAACCAUGGAGUUGGC------------------	364
----------------------------------------------------UACAUAACCAUGGAGUUGGCU-----------------	68
----------------------------------------------------UACAUAACCAUGGAGUUAGCUG----------------	49
----------------------------------------------------UACAUAACCAUGGAGUUGGCUG----------------	172
----------------------------------------------------UACAUAACCAUGGAGUUAGCUGU---------------	68
----------------------------------------------------UACAUAACCAUGGAGUUGACUGU---------------	418
----------------------------------------------------UACAUAACCAUGGAGUUGCCUGU---------------	11
----------------------------------------------------UACAUAACCAUGGAGUUGGCUGU---------------	163
----------------------------------------------------UACAUAACCAUGGAGUUGUCUGU---------------	10
----------------------------------------------------UACAUAACCAUGGAGUUUGCUGU---------------	6
----------------------------------------------------UACAUAACCGUGGAGUUGGCUGU---------------	11
----------------------------------------------------UACAUAACCAUGGAGUUGACUGUG--------------	4
----------------------------------------------------UACAUAACCAUGGAGUUGGAUGUG--------------	2
----------------------------------------------------UACAUAACCAUGGAGUUGGCUGUG--------------	7
-----------------------------------------------------ACAUAACCAUGGAGUUGG-------------------	31
-----------------------------------------------------ACAUAGCCAUGGAGUUGG-------------------	2
-----------------------------------------------------ACAUAACCAUGGAGUUGGC------------------	300
-----------------------------------------------------ACAUAACCAUGGAGUUGGCU-----------------	61
-----------------------------------------------------ACAUAACCAUGGAGUUAGCUG----------------	25
-----------------------------------------------------ACAUAACCAUGGAGUUCGCUG----------------	4
-----------------------------------------------------ACAUAACCAUGGAGUUGGCUG----------------	95
-----------------------------------------------------ACAUAACCAUGGAGUUAGCUGU---------------	50
-----------------------------------------------------ACAUAACCAUGGAGUUCGCUGU---------------	14
-----------------------------------------------------ACAUAACCAUGGAGUUGACUGU---------------	390
-----------------------------------------------------ACAUAACCAUGGAGUUGCCUGU---------------	23
-----------------------------------------------------ACAUAACCAUGGAGUUGGCUGU---------------	115
-----------------------------------------------------ACAUAACCAUGGAGUUGUCUGU---------------	11
-----------------------------------------------------ACAUAACCAUGGAGUUGACUGUG--------------	4
-----------------------------------------------------ACAUAACCAUGGAGUUGGCUGUG--------------	2
-----------------------------------------------------ACAUAACCAUGGAGUUGGUUGUG--------------	2
------------------------------------------------------CAUAACCAUGGAGUUGGC------------------	9
------------------------------------------------------CAUAACCAUGGAGUUGGCUG----------------	7
------------------------------------------------------CAUAACCAUGGAGUUGACUGU---------------	10
------------------------------------------------------CAUAACCAUGGAGUUGGCUGU---------------	18
-------------------------------------------------------AUAACCAUGGAGUUGGCUGU---------------	4
-------------------------------------------------------AUAACCAUGGAGUUGGCUGUG--------------	3
---------------------------------------------------------AACCAUGGAGUUGGCUGU---------------	2
>ebv-mir-BART11	+	147524	147609
ggcuucuguugggUCAGACAGUUUGGUGCGCUAGUUGugugcuuagcagcaACGCACACCAGGCUGACUGCCuuagcaguguggcc
((((.((((((((.(((.((((((((((.((..(((((.(((...)))))))))).)))))))))).))).))))))))...))))
-------------UCAGACAGUUUGGUGCGC-------------------------------------------------------	106
-------------UCAGACAGUUUGGUGCGCU------------------------------------------------------	76
-------------UCAGACAGUUUGGUGCACUAG----------------------------------------------------	6
-------------UCAGACAGUUUGGUGCGCUAG----------------------------------------------------	21
-------------UCAGACAGUUUGGUGCGCUAGU---------------------------------------------------	37
-------------UCAGACAGUUUGGUGCGAUAGUU--------------------------------------------------	8
-------------UCAGACAGUUUGGUGCGCUAGUU--------------------------------------------------	83
-------------UCAGACAGUUUGGUGCGCGAGUUG-------------------------------------------------	9
-------------UCAGACAGUUUGGUGCGCUAGUUG-------------------------------------------------	3
-------------UCAGACAGUUUGGUGCGCUAGUUGU------------------------------------------------	3
-------------UCAGACAGUUUGGUGCGCUGGUUGU------------------------------------------------	5
--------------------------------------------------AACGCACACCAGGCUGAC------------------	3
--------------------------------------------------AACGCACACCAGGCUGACU-----------------	2
--------------------------------------------------AACGCACACCAGGCUGCCUGCC--------------	2
---------------------------------------------------ACGCACACCAGGCUGACU-----------------	102
---------------------------------------------------ACGCACACCAGGCUGACUG----------------	51
---------------------------------------------------ACGCACACCAGGCUGACUGC---------------	29
---------------------------------------------------ACGCACACCAGGCUAACUGCC--------------	24
---------------------------------------------------ACGCACACCAGGCUCACUGCC--------------	4
---------------------------------------------------ACGCACACCAGGCUGAAUGCC--------------	16
---------------------------------------------------ACGCACACCAGGCUGACUGCC--------------	285
---------------------------------------------------ACGCACACCAGGCUGCCUGCC--------------	25
---------------------------------------------------ACGCACACCAGGCUGUCUGCC--------------	6
---------------------------------------------------ACGCACACCAGGCUUACUGCC--------------	6
---------------------------------------------------ACGCCCACCAGGCUGACUGCC--------------	2
---------------------------------------------------ACGCACACCAGGCUGAAUGCCU-------------	2
---------------------------------------------------ACGCACACCAGGCUGACAGCCU-------------	2
---------------------------------------------------ACGCACACCAGGCUGACCGCCU-------------	2
---------------------------------------------------ACGCACACCAGGCUGACUGCCU-------------	105
---------------------------------------------------ACGCACACCAGGCUGAUUGCCU-------------	3
---------------------------------------------------ACGCAUACCAGGCUGACUGCCU-------------	2
---------------------------------------------------ACGCACACCAGGCUGACUGCCUU------------	5
>ebv-mir-BART12	+	147888	147970
cuggugaccuaacacccgcccaucaccaccggacagauucugaacuugUCCUGUGGUGUUUGGUGUGGUUuugggguacgcag
((((((.(((((.(((((((...((((((.((((((.........)))))).))))))...)))).))).))))).))).)))
-------------ACCCGCCCAUCACCACCG----------------------------------------------------	5
-------------ACCCGCCCAUCACCACCGGA--------------------------------------------------	5
-------------ACCCGCCCAUCACCACAGGAC-------------------------------------------------	3
-------------ACCCGCCCAUCACCACCGGAC-------------------------------------------------	24
-------------ACCCGCCCAUCACCACCGGACA------------------------------------------------	15
--------------CCCGCCCAUCACCACCGGA--------------------------------------------------	2
------------------------------------------------UCCUGUGGUGUUUGGUGCGGUU-------------	4
------------------------------------------------UCCUGUGGUGUUUGGUGGGGUU-------------	3
------------------------------------------------UCCUGUGGUGUUUAGUGUGGUUU------------	3
>ebv-mir-BART19	+	148198	148290
guauccguguccugacaACAUUCCCCGCAAACAUGACAUGgguuaauuuaaacaugUUUUGUUUGCUUGGGAAUGCUcuuagggccuggaagc
((.((((.(((((((...(((((((.(((((((.((((((..(......)..)))))).)))))))..)))))))...))))))).)))).))
---------------CAACAUUCCCCGCAAACA------------------------------------------------------------	7
-----------------ACAUUCCCCGCAAACAUGA---------------------------------------------------------	3
-----------------ACAUUCCCCGCAAACAUGAC--------------------------------------------------------	4
-----------------ACAUUCCCCGCAAACAAGACA-------------------------------------------------------	13
-----------------ACAUUCCCCGCAAACACGACA-------------------------------------------------------	1653
-----------------ACAUUCCCCGCAAACAGGACA-------------------------------------------------------	25
-----------------ACAUUCCCCGCAAACAUGACA-------------------------------------------------------	8
-----------------ACAUUCCCCGCAAACGUGACA-------------------------------------------------------	2
-----------------ACAUUCCCCGCAAACAAGACAU------------------------------------------------------	246
-----------------ACAUUCCCCGCAAACACGACAU------------------------------------------------------	1934
-----------------ACAUUCCCCGCAAACAGGACAU------------------------------------------------------	31
-----------------ACAUUCCCCGCAAACAUCACAU------------------------------------------------------	5
-----------------ACAUUCCCCGCAAACAUGACAU------------------------------------------------------	164
-----------------ACAUUCCCCGCAAACAUUACAU------------------------------------------------------	2
-----------------ACAUUCCCCGUAAACAUGACAU------------------------------------------------------	2
-----------------ACAUUCCCCGCAAACACGACAUG-----------------------------------------------------	1074
-----------------ACAUUCCCCGCAAACACGACAUGG----------------------------------------------------	21
-----------------ACAUUCCCCGCAAACACGACAUGGG---------------------------------------------------	2
------------------CAUUCCCCGCAAACACGACA-------------------------------------------------------	2
-------------------AUUCCCCGCAAACAAGACAU------------------------------------------------------	2
-------------------AUUCCCCGCAAACACGACAUG-----------------------------------------------------	3
--------------------------------------------------------UUUUGUUUGCUUGGGAAU-------------------	2
--------------------------------------------------------UUUUGUUUGCUUGGGAAUGC-----------------	2
>ebv-mir-BART20	+	148319	148417
uacaggcguagggccuauugUAGCAGGCAUGUCUUCAUUCCugcguaccgaauggCAUGAAGGCACAGCCUGUUACCauuggcaccuuuuuuccaugua
((((((...((((((.((.(((((((((.(((((((((.((..((...))...)).)))))))))..))))))))).)).))).))).....)).))))
-------------------------------------------------------CAUGGAGGCACAGCCUGUUA------------------------	2
-------------------------------------------------------CAUGAAGGCACAGCCUAUUACC----------------------	14
>ebv-mir-BART13	+	148512	148597
uugggcaccucgauAACCGGCUCGUGGCUCGUACAGacgauuguuuggcucUGUAACUUGCCAGGGACGGCUGAcgauguguuuag
.(((((((.(((.((.(((.(((.((((...(((((((.(.....).).))))))....))))))).))).)).))).))))))).
--------------AACCGGCUCGUGGCUCGU------------------------------------------------------	21
--------------AACCGGCUCGUGGCUCGUA-----------------------------------------------------	55
--------------AACCGGCUCGUGGCUCGUAC----------------------------------------------------	36
--------------AACCGGCUCGUGGCUCAUACA---------------------------------------------------	2
--------------AACCGGCUCGUGGCUCGUACA---------------------------------------------------	28
--------------AACCGGCUCGUGGCUUGUACA---------------------------------------------------	2
--------------AACCGGCUCGUGGCUCAUACAG--------------------------------------------------	2
--------------AACCGGCUCGUGGCUCGGACAG--------------------------------------------------	12
--------------AACCGGCUCGUGGCUCGUACAG--------------------------------------------------	38
--------------AACCGGCUCGUGGCUCGUACAGA-------------------------------------------------	5
--------------AACCGGCUCGUGGCUCGAACAGACG-----------------------------------------------	10
--------------AACCGGCUCGUGGCUCGCACAGACG-----------------------------------------------	16
--------------AACCGGCUCGUGGCUCGGACAGACG-----------------------------------------------	13
--------------AACCGGCUCGUGGCUCGUACAGACG-----------------------------------------------	37
--------------AACCGGCUCGUGGCUCGUCCAGACG-----------------------------------------------	2
---------------------------------------------------UGUAACUUGCCAGGGACG-----------------	81
---------------------------------------------------UGUAACUUGCCAGGGACGG----------------	13
---------------------------------------------------UGUAACUUGCCAGGGACGGC---------------	14
---------------------------------------------------UGUAACUUGCCAGGGACGGCU--------------	16
---------------------------------------------------UGUAACUUGCCAGGGACCGCUG-------------	2
---------------------------------------------------UGUAACUUGCCAGGGACGGCUG-------------	20
---------------------------------------------------UGUAACUUGCCAGGGACUGCUG-------------	2
---------------------------------------------------UGUAACUUGCCAGGGACGACUGA------------	3
---------------------------------------------------UGUAACUUGCCAGGGACGGCUGA------------	45
---------------------------------------------------UGUAACUUGCCAGGGACAGCUGAC-----------	2
---------------------------------------------------UGUAACUUGCCAGGGACGACUGAC-----------	6
---------------------------------------------------UGUAACUUGCCAGGGACGGCUGAC-----------	3
---------------------------------------------------UGUAACUUGCCAGGGACAGCUGACG----------	19
---------------------------------------------------UGUAACUUGCCAGGGACGACUGACG----------	59
---------------------------------------------------UGUAACUUGCCAGGGACGCCUGACG----------	5
---------------------------------------------------UGUAACUUGCCAGGGACGGAUGACG----------	4
---------------------------------------------------UGUAACUUGCCAGGGACGGCAGACG----------	23
---------------------------------------------------UGUAACUUGCCAGGGACGGCUGACG----------	21
>ebv-mir-BART14	+	148731	148815
cagggguggccggUACCCUACGCUGCCGAUUUACAuaauauaaauugUAAAUGCUGCAGUAGUAGGGAUcuggacgcgcgaccug
((((.((((((((..(((((((((((.((((((((..........))))))).).))))).))))))..)))).).)))..))))
-------------UACCCUACGCUGCCGAUU------------------------------------------------------	26
-------------UACCCUACGCUGCCGAUUU-----------------------------------------------------	4
-------------UACCCUACGCUGCCGAAUUAC---------------------------------------------------	2
-------------UACCCUACGCUGCCGAGUUAC---------------------------------------------------	4
-------------UACCCUACGCUGCCGAUUUAC---------------------------------------------------	66
-------------UACCCUACGCUGCCGGUUUAC---------------------------------------------------	13
-------------UACCCUACGCUGCCGAAUUACA--------------------------------------------------	2
-------------UACCCUACGCUGCCGACUUACA--------------------------------------------------	3
-------------UACCCUACGCUGCCGAGUUACA--------------------------------------------------	6
-------------UACCCUACGCUGCCGAUAUACA--------------------------------------------------	4
-------------UACCCUACGCUGCCGAUCUACA--------------------------------------------------	51
-------------UACCCUACGCUGCCGAUGUACA--------------------------------------------------	2
-------------UACCCUACGCUGCCGAUUUACA--------------------------------------------------	25
-------------UACCCUACGCUGCCGAUUUACAU-------------------------------------------------	2
--------------ACCCUACGCUGCCGAUUU-----------------------------------------------------	2
--------------ACCCUACGCUGCCGAUUUA----------------------------------------------------	4
--------------ACCCUACGCUGCCGAGUUAC---------------------------------------------------	2
--------------ACCCUACGCUGCCGAUUUAC---------------------------------------------------	18
--------------ACCCUACGCUGCCGAUUUACA--------------------------------------------------	8
---------------CCCUACGCUGCCGAUUUACA--------------------------------------------------	4
-----------------------------------------------UAAAUGCUGCAGUAGUAGG-------------------	13
-----------------------------------------------UAAAUGCUGCAGUAGUAGGG------------------	4
-----------------------------------------------UAAAUGCUGCAGUAGGAGGGA-----------------	2
-----------------------------------------------UAAAUGCUGCAGUAGUAGGGA-----------------	20
-----------------------------------------------UAAAUGCUGCAGUAGUAAGGAU----------------	2
-----------------------------------------------UAAAUGCUGCAGUAGUAGGGAU----------------	10
-----------------------------------------------UAAAUGCUGCAGUAGUAGAGAUC---------------	2
-----------------------------------------------UAAAUGCUGCAGUAGUAGGGAUC---------------	23
-----------------------------------------------UAAAUGCUGCAGUAGUAGGGAUCU--------------	3
------------------------------------------------AAAUGCUGCAGUAGUUGGGAUC---------------	10
>ebv-mir-BART2	+	152745	152806
acUAUUUUCUGCAUUCGCCCUUGCguguccauuguugcAAGGAGCGAUUUGGAGAAAAUAAA
..((((((((.((.(((((((((((..........))))))).))))..)).))))))))..
--UAUUUUCUGCAUUCACCCU-----------------------------------------	3
--UAUUUUCUGCAUUCACCCUU----------------------------------------	2
--UAUUUUCUGCAUUCGCACUUG---------------------------------------	18
--UAUUUUCUGCAUUCGCGCUUG---------------------------------------	5
--UAUUUUCUGCAUUCGCUCUUG---------------------------------------	8
--UAUUUUCUGAAUUCGCCCUUGC--------------------------------------	2
--UAUUUUCUGCAUUCGCACUUGC--------------------------------------	31
--UAUUUUCUGCAUUCGCCAUUGC--------------------------------------	5
--UAUUUUCUGCAUUCGCCGUUGC--------------------------------------	8
--UAUUUUCUGCAUUCGCGCUUGC--------------------------------------	9
--UAUUUUCUGCAUUCGCUCUUGC--------------------------------------	25
--UAUUUUCUGCAUUCGACCUUGCG-------------------------------------	39
--UAUUUUCUGCAUUCGCACUUGCG-------------------------------------	3
--UAUUUUCUGCAUUCGCGCUUGCG-------------------------------------	2
--UAUUUUCUGCAUUCGUCCUUGCG-------------------------------------	13
--------------------------------------AAGGAGCGAUUUGGAGAA------	7
