# Supplementary material for: UMARS: Un-MAppable Reads Solution
Source: BMC Bioinformatics. 2011 Feb 15;12(Suppl 1):S9. doi: 10.1186/1471-2105-12-S1-S9 (PMC3044317; doi:10.1186/1471-2105-12-S1-S9)
Supplement: Additional file 8 — The information of all detected discrete EEJs. Values in this table are tab separated and can be opened with Excel. [file 1471-2105-12-S1-S9-S8.txt]

ACADVL	NM_000018	20:3-13	8+11	4	0	1	chr17:+:7123819-7123848:7127131-7127160	ccaaggcgggaggccgcct
ANK1	NM_000037	43:5-8	5+14	4	0	1	chr8:-:41581122-41581151:41584767-41584796	agaagaacggcatgacgcc
COL4A3	NM_000091	52:5-20	14+5	4	398	1	chr2:+:228109682-228109711:228125797-228125826	ctcctgaacttccaggtcc
COL4A3	NM_000091	52:12-44	7+13	14	428	1	chr2:+:228118024-228118053:228167753-228167782	agagcgggggaccaccaggt
COL7A1	NM_000094	118:34-45	8+11	5	0	1	chr3:-:48619917-48619946:48622166-48622195	ggagcggggggccaccagg
COL7A1	NM_000094	118:37-45	10+11	10	427	1	chr3:-:48619917-48619946:48621467-48621496	ggggagcgggggaccaccagg
COL7A1	NM_000094	118:37-45	8+11	5	0	0	chr3:-:48619917-48619946:48621467-48621496	ggagcggggggccaccagg
COL7A1	NM_000094	118:37-49	8+16	35	0	1	chr3:-:48619036-48619065:48621467-48621496	ggagcgggggcccacccgccttgg
COL7A1	NM_000094	118:37-49	6+16	31	0	1	chr3:-:48619036-48619065:48621467-48621496	agcgggggcccacccgccttgg
COL7A1	NM_000094	118:37-96	10+8	10	438	0	chr3:-:48607904-48607933:48621467-48621496	ggggagcgggggaccacc
COL7A1	NM_000094	118:37-96	8+10	5	0	0	chr3:-:48607904-48607933:48621467-48621496	ggagcgggggaccacctg
COL7A1	NM_000094	118:37-96	6+13	4	1	1	chr3:-:48607904-48607933:48621467-48621496	agcgggggaccaccagggg
COL7A1	NM_000094	118:49-104	10+9	5	0	1	chr3:-:48605938-48605967:48619005-48619034	ggagaccggggttcaacct
COL7A1	NM_000094	118:56-65	11+8	10	0	1	chr3:-:48614431-48614460:48617463-48617492	gggacggctgggaagaacc
COL7A1	NM_000094	118:56-89	11+8	9	0	1	chr3:-:48609825-48609854:48617463-48617492	gggacggctgggaagcccc
COL7A1	NM_000094	118:56-97	11+8	57	0	1	chr3:-:48607738-48607767:48617463-48617492	gggacggctgggaagaccc
COL7A1	NM_000094	118:56-110	11+8	4	0	1	chr3:-:48604427-48604456:48617463-48617492	gggacggctgggaaacccc
COL7A1	NM_000094	118:94-96	6+13	4	1	1	chr3:-:48607904-48607933:48608293-48608322	agcgggggaccaccagggg
ERCC6	NM_000124	21:11-16	8+11	10	0	1	chr10:-:50680487-50680516:50686399-50686428	tgaacagggcccggaagcg
ETFA	NM_000126	12:4-7	5+20	5	184	0	chr15:-:76578050-76578079:76584771-76584800	aaaggcatcaagtacttcaccagtg
ITGB4	NM_000213	40:11-37	9+11	4	0	1	chr17:+:73728025-73728054:73752784-73752813	tgcgatctgggctccgcctt
KCNH2	NM_000238	15:10-13	12+7	4	0	1	chr7:-:150644573-150644602:150645943-150645972	acctgggagatggcgcctt
MYO7A	NM_000260	49:3-6	13+6	11	5	1	chr11:+:76853839-76853868:76867705-76867734	tgatgaatacaatgtgggg
MYO7A	NM_000260	49:20-46	5+14	5	0	1	chr11:+:76890146-76890175:76922865-76922894	ggctggtccatagtcgcct
MYO7A	NM_000260	49:20-46	5+14	8	0	1	chr11:+:76890146-76890175:76922865-76922894	ggctggtccatggtcgcct
MYO7A	NM_000260	49:20-46	5+14	8	0	1	chr11:+:76890146-76890175:76922865-76922894	ggctggtccattgtcgcct
NF1	NM_000267	57:21-36	9+10	5	6	1	chr17:+:29556454-29556483:29652837-29652866	caagaacagggttcaaaac
MVK	NM_000431	11:1-8	12+7	6	1	1	chr12:+:110011649-110011678:110028575-110028604	cggcggcggcagcgtcgcc
PEX1	NM_000466	24:5-20	6+13	4	0	1	chr7:-:92122414-92122443:92146589-92146618	tctggggtgtcacgccttg
APP	NM_000484	18:7-9	18+8	5	51	1	chr21:-:27354761-27354790:27372329-27372358	cgtgtgtggcagcgcca-ttcctaca
RYR1	NM_000540	106:38-45	12+7	6	0	1	chr19:+:38983247-38983276:38990547-38990576	agagcaaaccccgccttgg
TSC2	NM_000548	42:2-9	6+14	10	0	1	chr16:+:2098725-2098754:2107105-2107134	ctgagagatgatgcggaacc
TSC2	NM_000548	42:2-9	5+14	47	0	1	chr16:+:2098725-2098754:2107105-2107134	tgagagatgatgcggaacc
ATP1A2	NM_000702	23:9-17	11+8	5	0	1	chr1:+:160098611-160098640:160105628-160105657	agatcagcctgggccgcct
CACNA1D	NM_000720	49:14-44	10+9	4	909	1	chr3:+:53757657-53757686:53836173-53836202	aagtgcccaggaacccgct
GRINA	NM_000837	7:2-6	14+5	18	111	1	chr8:+:145065741-145065770:145066632-145066661	acaagaccctgactcaccc
GRINA	NM_000837	7:2-6	14+7	7	0	1	chr8:+:145065741-145065770:145066632-145066661	acaagaccctgactcacccgc
IFNAR2	NM_000874	9:2-5	5+20	4	29	1	chr21:+:34614253-34614282:34619022-34619051	catgagtaaaccagaagatttgaag
NPR1	NM_000906	22:12-15	10+9	32	2455	1	chr1:+:153659534-153659563:153660528-153660557	catcgtcaaggacatcatc
TNNT2	NM_001001430	16:12-16	6+13	5	0	1	chr1:-:201328354-201328383:201331237-201331266	aggcctctccaatacccgc
TNNT2	NM_001001430	16:12-16	6+13	4	0	1	chr1:-:201328354-201328383:201331237-201331266	aggcctctccaggacccgc
FAM116B	NM_001001794	20:1-4	9+10	80	0	1	chr22:-:50756420-50756449:50765243-50765272	aggcgctgggccgccttgg
THOC5	NM_001002877	21:1-3	11+15	4	154	1	chr22:-:29945118-29945147:29949659-29949688	gagctgtgagg-aggaacaaccatgt
ATP5J2	NM_001003713	4:2-4	17+9	11	17	1	chr7:-:99055949-99055978:99057708-99057737	ggagcgtttcaaaga-gagcacgagc
ITGB4	NM_001005619	39:10-36	9+11	4	0	1	chr17:+:73728025-73728054:73752784-73752813	tgcgatctgggctccgcctt
ITGB4	NM_001005731	39:11-36	9+11	4	0	1	chr17:+:73728025-73728054:73752784-73752813	tgcgatctgggctccgcctt
SLC25A25	NM_001006641	10:1-7	5+14	5	0	1	chr9:+:130830830-130830859:130868428-130868457	tccaggttcaagcgccttg
SLC25A25	NM_001006641	10:2-7	6+14	4	0	1	chr9:+:130863472-130863501:130868428-130868457	atgatggaccaagcgccttg
SLC25A25	NM_001006642	10:2-7	6+14	4	0	1	chr9:+:130863472-130863501:130868428-130868457	atgatggaccaagcgccttg
SLC25A25	NM_001006643	10:2-7	6+14	4	0	1	chr9:+:130863472-130863501:130868428-130868457	atgatggaccaagcgccttg
KLHL5	NM_001007075	12:3-5	9+10	4	1	1	chr4:+:39077738-39077767:39083582-39083611	agctcacagggtcgccttg
ARHGAP25	NM_001007231	11:1-11	13+6	11	0	1	chr2:+:68962363-68962392:69053118-69053147	gctgcgagaataggccttg
LPHN1	NM_001008701	24:11-16	13+7	6	0	1	chr19:-:14267928-14267957:14270212-14270241	aggagaacgtgggatcgcct
GRINA	NM_001009184	7:2-6	14+5	18	111	1	chr8:+:145065741-145065770:145066632-145066661	acaagaccctgactcaccc
GRINA	NM_001009184	7:2-6	14+7	7	0	1	chr8:+:145065741-145065770:145066632-145066661	acaagaccctgactcacccgc
CLSTN1	NM_001009566	19:6-8	14+5	4	0	1	chr1:-:9804672-9804701:9809821-9809850	cctgggtggcaaggatgcg
CLSTN1	NM_001009566	19:6-8	14+5	6	0	1	chr1:-:9804672-9804701:9809821-9809850	cctgggtggcatgggtgcg
CLSTN1	NM_001009566	19:6-8	14+5	32	0	0	chr1:-:9804672-9804701:9809821-9809850	cctgggtggcaagggtgcg
PIK3R6	NM_001010855	20:3-17	13+6	9	0	1	chr17:-:8725224-8725253:8742930-8742959	agagcaaccaagcgccttg
SLC5A9	NM_001011547	14:4-13	7+12	5	0	1	chr1:+:48695102-48695131:48708128-48708157	gatctcggctcacccgcct
SLC5A9	NM_001011547	14:4-13	7+12	13	0	1	chr1:+:48695102-48695131:48708128-48708157	gatctcggctcactcgcct
FOXP4	NM_001012426	17:2-16	7+14	6	0	1	chr6:+:41533673-41533702:41565518-41565547	gcaacagggccgccttggccg
FOXP4	NM_001012426	17:2-16	6+14	8	0	1	chr6:+:41533673-41533702:41565518-41565547	caacagggccgccttggccg
FOXP4	NM_001012426	17:4-16	5+14	12	0	1	chr6:+:41552600-41552629:41565518-41565547	agcagggccgccttggccg
FOXP4	NM_001012426	17:10-16	6+14	4	0	1	chr6:+:41557563-41557592:41565518-41565547	cagccaggccgccttggccg
FOXP4	NM_001012426	17:11-16	9+14	7	0	1	chr6:+:41557879-41557908:41565518-41565547	tctcctcagggccgccttggccg
FOXP4	NM_001012426	17:11-16	6+14	5	0	1	chr6:+:41557879-41557908:41565518-41565547	cctcagggccgccttggccg
FOXP4	NM_001012426	17:12-16	6+14	6	0	1	chr6:+:41558056-41558085:41565518-41565547	cgccagggccgccttggccg
FOXP4	NM_001012426	17:14-16	5+14	4	0	1	chr6:+:41562700-41562729:41565518-41565547	acaggggccgccttggccg
FOXP4	NM_001012427	17:2-16	7+14	6	0	1	chr6:+:41533673-41533702:41565518-41565547	gcaacagggccgccttggccg
FOXP4	NM_001012427	17:2-16	6+14	8	0	1	chr6:+:41533673-41533702:41565518-41565547	caacagggccgccttggccg
FOXP4	NM_001012427	17:4-16	5+14	12	0	1	chr6:+:41552600-41552629:41565518-41565547	agcagggccgccttggccg
FOXP4	NM_001012427	17:10-16	6+14	4	0	1	chr6:+:41557563-41557592:41565518-41565547	cagccaggccgccttggccg
FOXP4	NM_001012427	17:11-16	9+14	7	0	1	chr6:+:41557879-41557908:41565518-41565547	tctcctcagggccgccttggccg
FOXP4	NM_001012427	17:11-16	6+14	5	0	1	chr6:+:41557879-41557908:41565518-41565547	cctcagggccgccttggccg
FOXP4	NM_001012427	17:12-16	6+14	6	0	1	chr6:+:41558056-41558085:41565518-41565547	cgccagggccgccttggccg
FOXP4	NM_001012427	17:14-16	5+14	4	0	1	chr6:+:41562700-41562729:41565518-41565547	acaggggccgccttggccg
ARL13A	NM_001012990	9:1-9	5+14	19	1	1	chrX:+:100224769-100224798:100245550-100245579	tcatggccatcaaaacaat
DGKK	NM_001013742	28:8-19	9+10	4	0	1	chrX:-:50123046-50123075:50144034-50144063	aggcgaaggtagccgcctt
MAD1L1	NM_001013836	19:1-7	15+5	4	0	1	chr7:-:2257649-2257678:2272506-2272535	tgcgagcggctgcggaaaat
MAD1L1	NM_001013837	19:1-7	15+5	4	0	1	chr7:-:2257649-2257678:2272506-2272535	tgcgagcggctgcggaaaat
ZNF638	NM_001014972	28:22-25	7+13	12	0	1	chr2:+:71651139-71651168:71655676-71655705	caataaagctaaaactccaa
ZNF638	NM_001014972	28:22-25	6+13	113	0	1	chr2:+:71651139-71651168:71655676-71655705	aataaagctaaaactccaa
VPS13A	NM_001018037	71:12-17	6+13	5	0	1	chr9:+:79835270-79835299:79843037-79843066	agaatggtttgacgccttg
VPS13A	NM_001018037	71:18-28	13+9	5	0	1	chr9:+:79853078-79853107:79896782-79896811	catatatgatgaaggctgaaaa
VPS13A	NM_001018038	69:12-17	6+13	5	0	1	chr9:+:79835270-79835299:79843037-79843066	agaatggtttgacgccttg
VPS13A	NM_001018038	69:18-28	13+9	5	0	1	chr9:+:79853078-79853107:79896782-79896811	catatatgatgaaggctgaaaa
KALRN	NM_001024660	60:32-42	9+9	7	0	0	chr3:+:124211700-124211729:124377277-124377306	tagtaagagggagcggaa
ADAR	NM_001025107	15:3-12	6+14	9	54	1	chr1:-:154558810-154558839:154570877-154570906	agaacggagaaggcacaatc
VEGFA	NM_001025366	8:4-8	13+9	12	0	1	chr6:+:43746244-43746273:43752277-43752306	aatgtgaattgcaggatgtgaca
VEGFA	NM_001025366	8:5-7	12+12	4	7	1	chr6:+:43746626-43746655:43749692-43749721	aagacaagaaaa-tccctgtgggc
VEGFA	NM_001025367	8:4-8	13+9	12	0	1	chr6:+:43746244-43746273:43752277-43752306	aatgtgaattgcaggatgtgaca
VEGFA	NM_001025367	8:5-7	12+12	4	7	1	chr6:+:43746626-43746655:43749692-43749721	aagacaagaaaa-tccctgtgggc
VEGFA	NM_001025368	7:4-7	13+9	12	0	1	chr6:+:43746244-43746273:43752277-43752306	aatgtgaattgcaggatgtgaca
VEGFA	NM_001025369	7:4-7	13+9	12	0	1	chr6:+:43746244-43746273:43752277-43752306	aatgtgaattgcaggatgtgaca
VEGFA	NM_001025370	6:4-6	13+9	12	0	1	chr6:+:43746244-43746273:43752277-43752306	aatgtgaattgcaggatgtgaca
ARFIP1	NM_001025595	9:3-5	14+12	4	47	1	chr4:+:153784837-153784866:153793603-153793632	aggagcatttcaa-ggtggccagaga
AP1G1	NM_001030007	24:13-22	12+7	4	0	1	chr16:-:71772976-71773005:71789921-71789950	gctgcagaaaaagcatccc
UBE2V1	NM_001032288	4:1-3	11+15	5	32	1	chr20:-:48700762-48700791:48729643-48729672	acgggctcgg-acaatttatgaaaac
GGT1	NM_001032364	16:6-13	12+8	5	0	1	chr22:+:25010844-25010873:25023818-25023847	acagcaccacacgccttggc
GGT1	NM_001032365	16:6-13	12+8	5	0	1	chr22:+:25010844-25010873:25023818-25023847	acagcaccacacgccttggc
SPINT1	NM_001032367	10:6-10	8+11	12	0	1	chr15:+:41146691-41146720:41148967-41148996	tgaaaaacggctctgtgga
ESRP1	NM_001034915	16:7-15	12+7	6	60	1	chr8:+:95677006-95677035:95709079-95709108	caataatgccaagtatgca
RYR2	NM_001035	105:15-54	8+11	10	0	1	chr1:+:237617845-237617874:237821243-237821272	aggaagaggtattccaatt
RYR2	NM_001035	105:66-73	14+6	5	0	1	chr1:+:237865330-237865359:237881761-237881790	atttccgtggagaggaaaga
NRCAM	NM_001037132	33:11-26	6+12	74	0	0	chr7:-:107818528-107818557:107864168-107864197	ggactgtccccagtgctc
NRCAM	NM_001037132	33:11-26	6+13	8	0	1	chr7:-:107818528-107818557:107864168-107864197	ggactgtccccagtcctcc
NRCAM	NM_001037132	33:11-26	6+13	14	0	0	chr7:-:107818528-107818557:107864168-107864197	ggactgtccccagtgctcc
NRCAM	NM_001037132	33:11-26	6+14	11	0	1	chr7:-:107818528-107818557:107864168-107864197	ggactgtccccagtactccc
NRCAM	NM_001037132	33:11-26	6+14	85	0	1	chr7:-:107818528-107818557:107864168-107864197	ggactgtccccagtgatccc
NRCAM	NM_001037132	33:11-26	6+14	6	0	1	chr7:-:107818528-107818557:107864168-107864197	ggactgtccccagtggtccc
NRCAM	NM_001037132	33:11-26	6+14	26	0	1	chr7:-:107818528-107818557:107864168-107864197	ggactgtccccagtgttccc
NRCAM	NM_001037132	33:11-26	6+14	59	0	0	chr7:-:107818528-107818557:107864168-107864197	ggactgtccccagtgctccc
NRCAM	NM_001037132	33:11-26	6+17	15	0	1	chr7:-:107818528-107818557:107864168-107864197	ggactgtccccagtgcaccctcg
EIF3B	NM_001037283	19:3-9	13+7	9	98	1	chr7:+:2402370-2402399:2406633-2406662	cggattttgacaagtatatg
PDE4B	NM_001037340	15:4-7	5+20	4	104	0	chr1:+:66723517-66723546:66821209-66821238	aacaagttcaaaagaatgctgaacc
PDE4B	NM_001037341	17:6-9	5+20	4	104	0	chr1:+:66723517-66723546:66821209-66821238	aacaagttcaaaagaatgctgaacc
NBPF20	NM_001037675	21:15-20	15+11	4	251	1	chr1:+:144823956-144823985:144827819-144827848	ctgttgacatggat-gaaattgaaaa
NBPF20	NM_001037675	21:16-19	13+13	7	315	1	chr1:+:144824727-144824756:144826932-144826961	catcatgcccca-ggctcagcaggga
EIF3C	NM_001037808	21:3-15	17+7	23	1827	1	chr16:+:28725058-28725087:28738341-28738370	agtgccaaggacaagaggtttgag
EIF3C	NM_001037808	21:3-18	17+6	4	0	1	chr16:+:28725058-28725087:28746098-28746127	agtgccaaggacaagaggaaaga
EIF3C	NM_001037808	21:11-16	5+16	14	0	1	chr16:+:28735755-28735784:28743149-28743178	tgaacgatcctttacaaccgc
EFEMP1	NM_001039348	12:6-9	15+11	4	37	1	chr2:-:56102171-56102200:56108746-56108775	ggagcagtgcgta-gacattgatgaa
EFEMP1	NM_001039349	11:5-8	15+11	4	37	1	chr2:-:56102171-56102200:56108746-56108775	ggagcagtgcgta-gacattgatgaa
NBPF10	NM_001039703	86:15-18	13+13	7	315	1	chr1:+:145312700-145312729:145314903-145314932	catcatgcccca-ggctcagcaggga
NBPF10	NM_001039703	86:15-20	13+13	7	315	1	chr1:+:145312700-145312729:145316511-145316540	catcatgcccca-ggctcagcaggga
NBPF10	NM_001039703	86:15-22	13+13	7	315	1	chr1:+:145312700-145312729:145318053-145318082	catcatgcccca-ggctcagcaggga
NBPF10	NM_001039703	86:15-24	13+13	7	315	1	chr1:+:145312700-145312729:145319623-145319652	catcatgcccca-ggctcagcaggga
NBPF10	NM_001039703	86:15-26	13+13	7	315	1	chr1:+:145312700-145312729:145321229-145321258	catcatgcccca-ggctcagcaggga
NBPF10	NM_001039703	86:15-28	13+13	7	315	1	chr1:+:145312700-145312729:145322771-145322800	catcatgcccca-ggctcagcaggga
NBPF10	NM_001039703	86:15-30	13+13	7	315	1	chr1:+:145312700-145312729:145324347-145324376	catcatgcccca-ggctcagcaggga
NBPF10	NM_001039703	86:15-32	13+13	7	315	1	chr1:+:145312700-145312729:145325951-145325980	catcatgcccca-ggctcagcaggga
NBPF10	NM_001039703	86:15-34	13+13	7	315	1	chr1:+:145312700-145312729:145327492-145327521	catcatgcccca-ggctcagcaggga
NBPF10	NM_001039703	86:15-36	13+13	7	315	1	chr1:+:145312700-145312729:145329078-145329107	catcatgcccca-ggctcagcaggga
NBPF10	NM_001039703	86:15-38	13+13	7	315	1	chr1:+:145312700-145312729:145330682-145330711	catcatgcccca-ggctcagcaggga
NBPF10	NM_001039703	86:15-40	13+13	7	315	1	chr1:+:145312700-145312729:145332222-145332251	catcatgcccca-ggctcagcaggga
NBPF10	NM_001039703	86:15-42	13+13	7	315	1	chr1:+:145312700-145312729:145333796-145333825	catcatgcccca-ggctcagcaggga
NBPF10	NM_001039703	86:15-44	13+13	7	315	1	chr1:+:145312700-145312729:145335388-145335417	catcatgcccca-ggctcagcaggga
NBPF10	NM_001039703	86:15-46	13+13	7	315	1	chr1:+:145312700-145312729:145336928-145336957	catcatgcccca-ggctcagcaggga
NBPF10	NM_001039703	86:15-48	13+13	7	315	1	chr1:+:145312700-145312729:145338516-145338545	catcatgcccca-ggctcagcaggga
NBPF10	NM_001039703	86:15-50	13+13	7	315	1	chr1:+:145312700-145312729:145340108-145340137	catcatgcccca-ggctcagcaggga
NBPF10	NM_001039703	86:15-52	13+13	7	315	1	chr1:+:145312700-145312729:145341648-145341677	catcatgcccca-ggctcagcaggga
NBPF10	NM_001039703	86:15-54	13+13	7	315	1	chr1:+:145312700-145312729:145343240-145343269	catcatgcccca-ggctcagcaggga
NBPF10	NM_001039703	86:15-56	13+13	7	315	1	chr1:+:145312700-145312729:145344832-145344861	catcatgcccca-ggctcagcaggga
NBPF10	NM_001039703	86:15-58	13+13	7	315	1	chr1:+:145312700-145312729:145346372-145346401	catcatgcccca-ggctcagcaggga
NBPF10	NM_001039703	86:15-60	13+13	7	315	1	chr1:+:145312700-145312729:145347964-145347993	catcatgcccca-ggctcagcaggga
NBPF10	NM_001039703	86:15-62	13+13	7	315	1	chr1:+:145312700-145312729:145349562-145349591	catcatgcccca-ggctcagcaggga
NBPF10	NM_001039703	86:15-64	13+13	7	315	1	chr1:+:145312700-145312729:145351102-145351131	catcatgcccca-ggctcagcaggga
NBPF10	NM_001039703	86:15-66	13+13	7	315	1	chr1:+:145312700-145312729:145352684-145352713	catcatgcccca-ggctcagcaggga
NBPF10	NM_001039703	86:15-68	13+13	7	315	1	chr1:+:145312700-145312729:145354294-145354323	catcatgcccca-ggctcagcaggga
NBPF10	NM_001039703	86:15-70	13+13	7	315	1	chr1:+:145312700-145312729:145355836-145355865	catcatgcccca-ggctcagcaggga
NBPF10	NM_001039703	86:15-72	13+13	7	315	1	chr1:+:145312700-145312729:145357416-145357445	catcatgcccca-ggctcagcaggga
NBPF10	NM_001039703	86:15-74	13+13	7	315	1	chr1:+:145312700-145312729:145359014-145359043	catcatgcccca-ggctcagcaggga
NBPF10	NM_001039703	86:15-76	13+13	7	315	1	chr1:+:145312700-145312729:145360554-145360583	catcatgcccca-ggctcagcaggga
NBPF10	NM_001039703	86:15-80	13+13	7	315	1	chr1:+:145312700-145312729:145363678-145363707	catcatgcccca-ggctcagcaggga
NBPF10	NM_001039703	86:15-82	13+13	7	315	1	chr1:+:145312700-145312729:145365286-145365315	catcatgcccca-ggctcagcaggga
NBPF10	NM_001039703	86:15-84	13+13	7	315	1	chr1:+:145312700-145312729:145366826-145366855	catcatgcccca-ggctcagcaggga
NBPF10	NM_001039703	86:20-25	15+11	4	251	1	chr1:+:145316655-145316684:145320510-145320539	ctgttgacatggat-gaaattgaaaa
NBPF10	NM_001039703	86:20-27	15+11	4	251	1	chr1:+:145316655-145316684:145322123-145322152	ctgttgacatggat-gaaattgaaaa
NBPF10	NM_001039703	86:20-31	15+11	4	251	1	chr1:+:145316655-145316684:145325234-145325263	ctgttgacatggat-gaaattgaaaa
NBPF10	NM_001039703	86:20-33	15+11	4	251	1	chr1:+:145316655-145316684:145326845-145326874	ctgttgacatggat-gaaattgaaaa
NBPF10	NM_001039703	86:20-37	15+11	4	251	1	chr1:+:145316655-145316684:145329965-145329994	ctgttgacatggat-gaaattgaaaa
NBPF10	NM_001039703	86:20-39	15+11	4	251	1	chr1:+:145316655-145316684:145331574-145331603	ctgttgacatggat-gaaattgaaaa
NBPF10	NM_001039703	86:20-43	15+11	4	251	1	chr1:+:145316655-145316684:145334683-145334712	ctgttgacatggat-gaaattgaaaa
NBPF10	NM_001039703	86:20-45	15+11	4	251	1	chr1:+:145316655-145316684:145336280-145336309	ctgttgacatggat-gaaattgaaaa
NBPF10	NM_001039703	86:20-49	15+11	4	251	1	chr1:+:145316655-145316684:145339403-145339432	ctgttgacatggat-gaaattgaaaa
NBPF10	NM_001039703	86:20-51	15+11	4	251	1	chr1:+:145316655-145316684:145341000-145341029	ctgttgacatggat-gaaattgaaaa
NBPF10	NM_001039703	86:20-55	15+11	4	251	1	chr1:+:145316655-145316684:145344127-145344156	ctgttgacatggat-gaaattgaaaa
NBPF10	NM_001039703	86:20-57	15+11	4	251	1	chr1:+:145316655-145316684:145345724-145345753	ctgttgacatggat-gaaattgaaaa
NBPF10	NM_001039703	86:20-61	15+11	4	251	1	chr1:+:145316655-145316684:145348851-145348880	ctgttgacatggat-gaaattgaaaa
NBPF10	NM_001039703	86:20-63	15+11	4	251	1	chr1:+:145316655-145316684:145350454-145350483	ctgttgacatggat-gaaattgaaaa
NBPF10	NM_001039703	86:20-67	15+11	4	251	1	chr1:+:145316655-145316684:145353571-145353600	ctgttgacatggat-gaaattgaaaa
NBPF10	NM_001039703	86:20-69	15+11	4	251	1	chr1:+:145316655-145316684:145355186-145355215	ctgttgacatggat-gaaattgaaaa
NBPF10	NM_001039703	86:20-73	15+11	4	251	1	chr1:+:145316655-145316684:145358303-145358332	ctgttgacatggat-gaaattgaaaa
NBPF10	NM_001039703	86:20-75	15+11	4	251	1	chr1:+:145316655-145316684:145359906-145359935	ctgttgacatggat-gaaattgaaaa
NBPF10	NM_001039703	86:20-77	15+11	4	251	1	chr1:+:145316655-145316684:145361448-145361477	ctgttgacatggat-gaaattgaaaa
NBPF10	NM_001039703	86:20-81	15+11	4	251	1	chr1:+:145316655-145316684:145364565-145364594	ctgttgacatggat-gaaattgaaaa
NBPF10	NM_001039703	86:20-83	15+11	4	251	1	chr1:+:145316655-145316684:145366178-145366207	ctgttgacatggat-gaaattgaaaa
NBPF10	NM_001039703	86:20-85	15+11	4	251	1	chr1:+:145316655-145316684:145367713-145367742	ctgttgacatggat-gaaattgaaaa
NBPF10	NM_001039703	86:21-24	13+13	7	315	1	chr1:+:145317428-145317457:145319623-145319652	catcatgcccca-ggctcagcaggga
NBPF10	NM_001039703	86:21-26	13+13	7	315	1	chr1:+:145317428-145317457:145321229-145321258	catcatgcccca-ggctcagcaggga
NBPF10	NM_001039703	86:21-28	13+13	7	315	1	chr1:+:145317428-145317457:145322771-145322800	catcatgcccca-ggctcagcaggga
NBPF10	NM_001039703	86:21-30	13+13	7	315	1	chr1:+:145317428-145317457:145324347-145324376	catcatgcccca-ggctcagcaggga
NBPF10	NM_001039703	86:21-32	13+13	7	315	1	chr1:+:145317428-145317457:145325951-145325980	catcatgcccca-ggctcagcaggga
NBPF10	NM_001039703	86:21-34	13+13	7	315	1	chr1:+:145317428-145317457:145327492-145327521	catcatgcccca-ggctcagcaggga
NBPF10	NM_001039703	86:21-36	13+13	7	315	1	chr1:+:145317428-145317457:145329078-145329107	catcatgcccca-ggctcagcaggga
NBPF10	NM_001039703	86:21-38	13+13	7	315	1	chr1:+:145317428-145317457:145330682-145330711	catcatgcccca-ggctcagcaggga
NBPF10	NM_001039703	86:21-40	13+13	7	315	1	chr1:+:145317428-145317457:145332222-145332251	catcatgcccca-ggctcagcaggga
NBPF10	NM_001039703	86:21-42	13+13	7	315	1	chr1:+:145317428-145317457:145333796-145333825	catcatgcccca-ggctcagcaggga
NBPF10	NM_001039703	86:21-44	13+13	7	315	1	chr1:+:145317428-145317457:145335388-145335417	catcatgcccca-ggctcagcaggga
NBPF10	NM_001039703	86:21-46	13+13	7	315	1	chr1:+:145317428-145317457:145336928-145336957	catcatgcccca-ggctcagcaggga
NBPF10	NM_001039703	86:21-48	13+13	7	315	1	chr1:+:145317428-145317457:145338516-145338545	catcatgcccca-ggctcagcaggga
NBPF10	NM_001039703	86:21-50	13+13	7	315	1	chr1:+:145317428-145317457:145340108-145340137	catcatgcccca-ggctcagcaggga
NBPF10	NM_001039703	86:21-52	13+13	7	315	1	chr1:+:145317428-145317457:145341648-145341677	catcatgcccca-ggctcagcaggga
NBPF10	NM_001039703	86:21-54	13+13	7	315	1	chr1:+:145317428-145317457:145343240-145343269	catcatgcccca-ggctcagcaggga
NBPF10	NM_001039703	86:21-56	13+13	7	315	1	chr1:+:145317428-145317457:145344832-145344861	catcatgcccca-ggctcagcaggga
NBPF10	NM_001039703	86:21-58	13+13	7	315	1	chr1:+:145317428-145317457:145346372-145346401	catcatgcccca-ggctcagcaggga
NBPF10	NM_001039703	86:21-60	13+13	7	315	1	chr1:+:145317428-145317457:145347964-145347993	catcatgcccca-ggctcagcaggga
NBPF10	NM_001039703	86:21-62	13+13	7	315	1	chr1:+:145317428-145317457:145349562-145349591	catcatgcccca-ggctcagcaggga
NBPF10	NM_001039703	86:21-64	13+13	7	315	1	chr1:+:145317428-145317457:145351102-145351131	catcatgcccca-ggctcagcaggga
NBPF10	NM_001039703	86:21-66	13+13	7	315	1	chr1:+:145317428-145317457:145352684-145352713	catcatgcccca-ggctcagcaggga
NBPF10	NM_001039703	86:21-68	13+13	7	315	1	chr1:+:145317428-145317457:145354294-145354323	catcatgcccca-ggctcagcaggga
NBPF10	NM_001039703	86:21-70	13+13	7	315	1	chr1:+:145317428-145317457:145355836-145355865	catcatgcccca-ggctcagcaggga
NBPF10	NM_001039703	86:21-72	13+13	7	315	1	chr1:+:145317428-145317457:145357416-145357445	catcatgcccca-ggctcagcaggga
NBPF10	NM_001039703	86:21-74	13+13	7	315	1	chr1:+:145317428-145317457:145359014-145359043	catcatgcccca-ggctcagcaggga
NBPF10	NM_001039703	86:21-76	13+13	7	315	1	chr1:+:145317428-145317457:145360554-145360583	catcatgcccca-ggctcagcaggga
NBPF10	NM_001039703	86:21-80	13+13	7	315	1	chr1:+:145317428-145317457:145363678-145363707	catcatgcccca-ggctcagcaggga
NBPF10	NM_001039703	86:21-82	13+13	7	315	1	chr1:+:145317428-145317457:145365286-145365315	catcatgcccca-ggctcagcaggga
NBPF10	NM_001039703	86:21-84	13+13	7	315	1	chr1:+:145317428-145317457:145366826-145366855	catcatgcccca-ggctcagcaggga
NBPF10	NM_001039703	86:26-31	15+11	4	251	1	chr1:+:145321373-145321402:145325234-145325263	ctgttgacatggat-gaaattgaaaa
NBPF10	NM_001039703	86:26-33	15+11	4	251	1	chr1:+:145321373-145321402:145326845-145326874	ctgttgacatggat-gaaattgaaaa
NBPF10	NM_001039703	86:26-37	15+11	4	251	1	chr1:+:145321373-145321402:145329965-145329994	ctgttgacatggat-gaaattgaaaa
NBPF10	NM_001039703	86:26-39	15+11	4	251	1	chr1:+:145321373-145321402:145331574-145331603	ctgttgacatggat-gaaattgaaaa
NBPF10	NM_001039703	86:26-43	15+11	4	251	1	chr1:+:145321373-145321402:145334683-145334712	ctgttgacatggat-gaaattgaaaa
NBPF10	NM_001039703	86:26-45	15+11	4	251	1	chr1:+:145321373-145321402:145336280-145336309	ctgttgacatggat-gaaattgaaaa
NBPF10	NM_001039703	86:26-49	15+11	4	251	1	chr1:+:145321373-145321402:145339403-145339432	ctgttgacatggat-gaaattgaaaa
NBPF10	NM_001039703	86:26-51	15+11	4	251	1	chr1:+:145321373-145321402:145341000-145341029	ctgttgacatggat-gaaattgaaaa
NBPF10	NM_001039703	86:26-55	15+11	4	251	1	chr1:+:145321373-145321402:145344127-145344156	ctgttgacatggat-gaaattgaaaa
NBPF10	NM_001039703	86:26-57	15+11	4	251	1	chr1:+:145321373-145321402:145345724-145345753	ctgttgacatggat-gaaattgaaaa
NBPF10	NM_001039703	86:26-61	15+11	4	251	1	chr1:+:145321373-145321402:145348851-145348880	ctgttgacatggat-gaaattgaaaa
NBPF10	NM_001039703	86:26-63	15+11	4	251	1	chr1:+:145321373-145321402:145350454-145350483	ctgttgacatggat-gaaattgaaaa
NBPF10	NM_001039703	86:26-67	15+11	4	251	1	chr1:+:145321373-145321402:145353571-145353600	ctgttgacatggat-gaaattgaaaa
NBPF10	NM_001039703	86:26-69	15+11	4	251	1	chr1:+:145321373-145321402:145355186-145355215	ctgttgacatggat-gaaattgaaaa
NBPF10	NM_001039703	86:26-73	15+11	4	251	1	chr1:+:145321373-145321402:145358303-145358332	ctgttgacatggat-gaaattgaaaa
NBPF10	NM_001039703	86:26-75	15+11	4	251	1	chr1:+:145321373-145321402:145359906-145359935	ctgttgacatggat-gaaattgaaaa
NBPF10	NM_001039703	86:26-77	15+11	4	251	1	chr1:+:145321373-145321402:145361448-145361477	ctgttgacatggat-gaaattgaaaa
NBPF10	NM_001039703	86:26-81	15+11	4	251	1	chr1:+:145321373-145321402:145364565-145364594	ctgttgacatggat-gaaattgaaaa
NBPF10	NM_001039703	86:26-83	15+11	4	251	1	chr1:+:145321373-145321402:145366178-145366207	ctgttgacatggat-gaaattgaaaa
NBPF10	NM_001039703	86:26-85	15+11	4	251	1	chr1:+:145321373-145321402:145367713-145367742	ctgttgacatggat-gaaattgaaaa
NBPF10	NM_001039703	86:27-30	13+13	7	315	1	chr1:+:145322146-145322175:145324347-145324376	catcatgcccca-ggctcagcaggga
NBPF10	NM_001039703	86:27-32	13+13	7	315	1	chr1:+:145322146-145322175:145325951-145325980	catcatgcccca-ggctcagcaggga
NBPF10	NM_001039703	86:27-34	13+13	7	315	1	chr1:+:145322146-145322175:145327492-145327521	catcatgcccca-ggctcagcaggga
NBPF10	NM_001039703	86:27-36	13+13	7	315	1	chr1:+:145322146-145322175:145329078-145329107	catcatgcccca-ggctcagcaggga
NBPF10	NM_001039703	86:27-38	13+13	7	315	1	chr1:+:145322146-145322175:145330682-145330711	catcatgcccca-ggctcagcaggga
NBPF10	NM_001039703	86:27-40	13+13	7	315	1	chr1:+:145322146-145322175:145332222-145332251	catcatgcccca-ggctcagcaggga
NBPF10	NM_001039703	86:27-42	13+13	7	315	1	chr1:+:145322146-145322175:145333796-145333825	catcatgcccca-ggctcagcaggga
NBPF10	NM_001039703	86:27-44	13+13	7	315	1	chr1:+:145322146-145322175:145335388-145335417	catcatgcccca-ggctcagcaggga
NBPF10	NM_001039703	86:27-46	13+13	7	315	1	chr1:+:145322146-145322175:145336928-145336957	catcatgcccca-ggctcagcaggga
NBPF10	NM_001039703	86:27-48	13+13	7	315	1	chr1:+:145322146-145322175:145338516-145338545	catcatgcccca-ggctcagcaggga
NBPF10	NM_001039703	86:27-50	13+13	7	315	1	chr1:+:145322146-145322175:145340108-145340137	catcatgcccca-ggctcagcaggga
NBPF10	NM_001039703	86:27-52	13+13	7	315	1	chr1:+:145322146-145322175:145341648-145341677	catcatgcccca-ggctcagcaggga
NBPF10	NM_001039703	86:27-54	13+13	7	315	1	chr1:+:145322146-145322175:145343240-145343269	catcatgcccca-ggctcagcaggga
NBPF10	NM_001039703	86:27-56	13+13	7	315	1	chr1:+:145322146-145322175:145344832-145344861	catcatgcccca-ggctcagcaggga
NBPF10	NM_001039703	86:27-58	13+13	7	315	1	chr1:+:145322146-145322175:145346372-145346401	catcatgcccca-ggctcagcaggga
NBPF10	NM_001039703	86:27-60	13+13	7	315	1	chr1:+:145322146-145322175:145347964-145347993	catcatgcccca-ggctcagcaggga
NBPF10	NM_001039703	86:27-62	13+13	7	315	1	chr1:+:145322146-145322175:145349562-145349591	catcatgcccca-ggctcagcaggga
NBPF10	NM_001039703	86:27-64	13+13	7	315	1	chr1:+:145322146-145322175:145351102-145351131	catcatgcccca-ggctcagcaggga
NBPF10	NM_001039703	86:27-66	13+13	7	315	1	chr1:+:145322146-145322175:145352684-145352713	catcatgcccca-ggctcagcaggga
NBPF10	NM_001039703	86:27-68	13+13	7	315	1	chr1:+:145322146-145322175:145354294-145354323	catcatgcccca-ggctcagcaggga
NBPF10	NM_001039703	86:27-70	13+13	7	315	1	chr1:+:145322146-145322175:145355836-145355865	catcatgcccca-ggctcagcaggga
NBPF10	NM_001039703	86:27-72	13+13	7	315	1	chr1:+:145322146-145322175:145357416-145357445	catcatgcccca-ggctcagcaggga
NBPF10	NM_001039703	86:27-74	13+13	7	315	1	chr1:+:145322146-145322175:145359014-145359043	catcatgcccca-ggctcagcaggga
NBPF10	NM_001039703	86:27-76	13+13	7	315	1	chr1:+:145322146-145322175:145360554-145360583	catcatgcccca-ggctcagcaggga
NBPF10	NM_001039703	86:27-80	13+13	7	315	1	chr1:+:145322146-145322175:145363678-145363707	catcatgcccca-ggctcagcaggga
NBPF10	NM_001039703	86:27-82	13+13	7	315	1	chr1:+:145322146-145322175:145365286-145365315	catcatgcccca-ggctcagcaggga
NBPF10	NM_001039703	86:27-84	13+13	7	315	1	chr1:+:145322146-145322175:145366826-145366855	catcatgcccca-ggctcagcaggga
NBPF10	NM_001039703	86:32-37	15+11	4	251	1	chr1:+:145326095-145326124:145329965-145329994	ctgttgacatggat-gaaattgaaaa
NBPF10	NM_001039703	86:32-39	15+11	4	251	1	chr1:+:145326095-145326124:145331574-145331603	ctgttgacatggat-gaaattgaaaa
NBPF10	NM_001039703	86:32-43	15+11	4	251	1	chr1:+:145326095-145326124:145334683-145334712	ctgttgacatggat-gaaattgaaaa
NBPF10	NM_001039703	86:32-45	15+11	4	251	1	chr1:+:145326095-145326124:145336280-145336309	ctgttgacatggat-gaaattgaaaa
NBPF10	NM_001039703	86:32-49	15+11	4	251	1	chr1:+:145326095-145326124:145339403-145339432	ctgttgacatggat-gaaattgaaaa
NBPF10	NM_001039703	86:32-51	15+11	4	251	1	chr1:+:145326095-145326124:145341000-145341029	ctgttgacatggat-gaaattgaaaa
NBPF10	NM_001039703	86:32-55	15+11	4	251	1	chr1:+:145326095-145326124:145344127-145344156	ctgttgacatggat-gaaattgaaaa
NBPF10	NM_001039703	86:32-57	15+11	4	251	1	chr1:+:145326095-145326124:145345724-145345753	ctgttgacatggat-gaaattgaaaa
NBPF10	NM_001039703	86:32-61	15+11	4	251	1	chr1:+:145326095-145326124:145348851-145348880	ctgttgacatggat-gaaattgaaaa
NBPF10	NM_001039703	86:32-63	15+11	4	251	1	chr1:+:145326095-145326124:145350454-145350483	ctgttgacatggat-gaaattgaaaa
NBPF10	NM_001039703	86:32-67	15+11	4	251	1	chr1:+:145326095-145326124:145353571-145353600	ctgttgacatggat-gaaattgaaaa
NBPF10	NM_001039703	86:32-69	15+11	4	251	1	chr1:+:145326095-145326124:145355186-145355215	ctgttgacatggat-gaaattgaaaa
NBPF10	NM_001039703	86:32-73	15+11	4	251	1	chr1:+:145326095-145326124:145358303-145358332	ctgttgacatggat-gaaattgaaaa
NBPF10	NM_001039703	86:32-75	15+11	4	251	1	chr1:+:145326095-145326124:145359906-145359935	ctgttgacatggat-gaaattgaaaa
NBPF10	NM_001039703	86:32-77	15+11	4	251	1	chr1:+:145326095-145326124:145361448-145361477	ctgttgacatggat-gaaattgaaaa
NBPF10	NM_001039703	86:32-81	15+11	4	251	1	chr1:+:145326095-145326124:145364565-145364594	ctgttgacatggat-gaaattgaaaa
NBPF10	NM_001039703	86:32-83	15+11	4	251	1	chr1:+:145326095-145326124:145366178-145366207	ctgttgacatggat-gaaattgaaaa
NBPF10	NM_001039703	86:32-85	15+11	4	251	1	chr1:+:145326095-145326124:145367713-145367742	ctgttgacatggat-gaaattgaaaa
NBPF10	NM_001039703	86:33-36	13+13	7	315	1	chr1:+:145326868-145326897:145329078-145329107	catcatgcccca-ggctcagcaggga
NBPF10	NM_001039703	86:33-38	13+13	7	315	1	chr1:+:145326868-145326897:145330682-145330711	catcatgcccca-ggctcagcaggga
NBPF10	NM_001039703	86:33-40	13+13	7	315	1	chr1:+:145326868-145326897:145332222-145332251	catcatgcccca-ggctcagcaggga
NBPF10	NM_001039703	86:33-42	13+13	7	315	1	chr1:+:145326868-145326897:145333796-145333825	catcatgcccca-ggctcagcaggga
NBPF10	NM_001039703	86:33-44	13+13	7	315	1	chr1:+:145326868-145326897:145335388-145335417	catcatgcccca-ggctcagcaggga
NBPF10	NM_001039703	86:33-46	13+13	7	315	1	chr1:+:145326868-145326897:145336928-145336957	catcatgcccca-ggctcagcaggga
NBPF10	NM_001039703	86:33-48	13+13	7	315	1	chr1:+:145326868-145326897:145338516-145338545	catcatgcccca-ggctcagcaggga
NBPF10	NM_001039703	86:33-50	13+13	7	315	1	chr1:+:145326868-145326897:145340108-145340137	catcatgcccca-ggctcagcaggga
NBPF10	NM_001039703	86:33-52	13+13	7	315	1	chr1:+:145326868-145326897:145341648-145341677	catcatgcccca-ggctcagcaggga
NBPF10	NM_001039703	86:33-54	13+13	7	315	1	chr1:+:145326868-145326897:145343240-145343269	catcatgcccca-ggctcagcaggga
NBPF10	NM_001039703	86:33-56	13+13	7	315	1	chr1:+:145326868-145326897:145344832-145344861	catcatgcccca-ggctcagcaggga
NBPF10	NM_001039703	86:33-58	13+13	7	315	1	chr1:+:145326868-145326897:145346372-145346401	catcatgcccca-ggctcagcaggga
NBPF10	NM_001039703	86:33-60	13+13	7	315	1	chr1:+:145326868-145326897:145347964-145347993	catcatgcccca-ggctcagcaggga
NBPF10	NM_001039703	86:33-62	13+13	7	315	1	chr1:+:145326868-145326897:145349562-145349591	catcatgcccca-ggctcagcaggga
NBPF10	NM_001039703	86:33-64	13+13	7	315	1	chr1:+:145326868-145326897:145351102-145351131	catcatgcccca-ggctcagcaggga
NBPF10	NM_001039703	86:33-66	13+13	7	315	1	chr1:+:145326868-145326897:145352684-145352713	catcatgcccca-ggctcagcaggga
NBPF10	NM_001039703	86:33-68	13+13	7	315	1	chr1:+:145326868-145326897:145354294-145354323	catcatgcccca-ggctcagcaggga
NBPF10	NM_001039703	86:33-70	13+13	7	315	1	chr1:+:145326868-145326897:145355836-145355865	catcatgcccca-ggctcagcaggga
NBPF10	NM_001039703	86:33-72	13+13	7	315	1	chr1:+:145326868-145326897:145357416-145357445	catcatgcccca-ggctcagcaggga
NBPF10	NM_001039703	86:33-74	13+13	7	315	1	chr1:+:145326868-145326897:145359014-145359043	catcatgcccca-ggctcagcaggga
NBPF10	NM_001039703	86:33-76	13+13	7	315	1	chr1:+:145326868-145326897:145360554-145360583	catcatgcccca-ggctcagcaggga
NBPF10	NM_001039703	86:33-80	13+13	7	315	1	chr1:+:145326868-145326897:145363678-145363707	catcatgcccca-ggctcagcaggga
NBPF10	NM_001039703	86:33-82	13+13	7	315	1	chr1:+:145326868-145326897:145365286-145365315	catcatgcccca-ggctcagcaggga
NBPF10	NM_001039703	86:33-84	13+13	7	315	1	chr1:+:145326868-145326897:145366826-145366855	catcatgcccca-ggctcagcaggga
NBPF10	NM_001039703	86:38-43	15+11	4	251	1	chr1:+:145330826-145330855:145334683-145334712	ctgttgacatggat-gaaattgaaaa
NBPF10	NM_001039703	86:38-45	15+11	4	251	1	chr1:+:145330826-145330855:145336280-145336309	ctgttgacatggat-gaaattgaaaa
NBPF10	NM_001039703	86:38-49	15+11	4	251	1	chr1:+:145330826-145330855:145339403-145339432	ctgttgacatggat-gaaattgaaaa
NBPF10	NM_001039703	86:38-51	15+11	4	251	1	chr1:+:145330826-145330855:145341000-145341029	ctgttgacatggat-gaaattgaaaa
NBPF10	NM_001039703	86:38-55	15+11	4	251	1	chr1:+:145330826-145330855:145344127-145344156	ctgttgacatggat-gaaattgaaaa
NBPF10	NM_001039703	86:38-57	15+11	4	251	1	chr1:+:145330826-145330855:145345724-145345753	ctgttgacatggat-gaaattgaaaa
NBPF10	NM_001039703	86:38-61	15+11	4	251	1	chr1:+:145330826-145330855:145348851-145348880	ctgttgacatggat-gaaattgaaaa
NBPF10	NM_001039703	86:38-63	15+11	4	251	1	chr1:+:145330826-145330855:145350454-145350483	ctgttgacatggat-gaaattgaaaa
NBPF10	NM_001039703	86:38-67	15+11	4	251	1	chr1:+:145330826-145330855:145353571-145353600	ctgttgacatggat-gaaattgaaaa
NBPF10	NM_001039703	86:38-69	15+11	4	251	1	chr1:+:145330826-145330855:145355186-145355215	ctgttgacatggat-gaaattgaaaa
NBPF10	NM_001039703	86:38-73	15+11	4	251	1	chr1:+:145330826-145330855:145358303-145358332	ctgttgacatggat-gaaattgaaaa
NBPF10	NM_001039703	86:38-75	15+11	4	251	1	chr1:+:145330826-145330855:145359906-145359935	ctgttgacatggat-gaaattgaaaa
NBPF10	NM_001039703	86:38-77	15+11	4	251	1	chr1:+:145330826-145330855:145361448-145361477	ctgttgacatggat-gaaattgaaaa
NBPF10	NM_001039703	86:38-81	15+11	4	251	1	chr1:+:145330826-145330855:145364565-145364594	ctgttgacatggat-gaaattgaaaa
NBPF10	NM_001039703	86:38-83	15+11	4	251	1	chr1:+:145330826-145330855:145366178-145366207	ctgttgacatggat-gaaattgaaaa
NBPF10	NM_001039703	86:38-85	15+11	4	251	1	chr1:+:145330826-145330855:145367713-145367742	ctgttgacatggat-gaaattgaaaa
NBPF10	NM_001039703	86:39-42	13+13	7	315	1	chr1:+:145331597-145331626:145333796-145333825	catcatgcccca-ggctcagcaggga
NBPF10	NM_001039703	86:39-44	13+13	7	315	1	chr1:+:145331597-145331626:145335388-145335417	catcatgcccca-ggctcagcaggga
NBPF10	NM_001039703	86:39-46	13+13	7	315	1	chr1:+:145331597-145331626:145336928-145336957	catcatgcccca-ggctcagcaggga
NBPF10	NM_001039703	86:39-48	13+13	7	315	1	chr1:+:145331597-145331626:145338516-145338545	catcatgcccca-ggctcagcaggga
NBPF10	NM_001039703	86:39-50	13+13	7	315	1	chr1:+:145331597-145331626:145340108-145340137	catcatgcccca-ggctcagcaggga
NBPF10	NM_001039703	86:39-52	13+13	7	315	1	chr1:+:145331597-145331626:145341648-145341677	catcatgcccca-ggctcagcaggga
NBPF10	NM_001039703	86:39-54	13+13	7	315	1	chr1:+:145331597-145331626:145343240-145343269	catcatgcccca-ggctcagcaggga
NBPF10	NM_001039703	86:39-56	13+13	7	315	1	chr1:+:145331597-145331626:145344832-145344861	catcatgcccca-ggctcagcaggga
NBPF10	NM_001039703	86:39-58	13+13	7	315	1	chr1:+:145331597-145331626:145346372-145346401	catcatgcccca-ggctcagcaggga
NBPF10	NM_001039703	86:39-60	13+13	7	315	1	chr1:+:145331597-145331626:145347964-145347993	catcatgcccca-ggctcagcaggga
NBPF10	NM_001039703	86:39-62	13+13	7	315	1	chr1:+:145331597-145331626:145349562-145349591	catcatgcccca-ggctcagcaggga
NBPF10	NM_001039703	86:39-64	13+13	7	315	1	chr1:+:145331597-145331626:145351102-145351131	catcatgcccca-ggctcagcaggga
NBPF10	NM_001039703	86:39-66	13+13	7	315	1	chr1:+:145331597-145331626:145352684-145352713	catcatgcccca-ggctcagcaggga
NBPF10	NM_001039703	86:39-68	13+13	7	315	1	chr1:+:145331597-145331626:145354294-145354323	catcatgcccca-ggctcagcaggga
NBPF10	NM_001039703	86:39-70	13+13	7	315	1	chr1:+:145331597-145331626:145355836-145355865	catcatgcccca-ggctcagcaggga
NBPF10	NM_001039703	86:39-72	13+13	7	315	1	chr1:+:145331597-145331626:145357416-145357445	catcatgcccca-ggctcagcaggga
NBPF10	NM_001039703	86:39-74	13+13	7	315	1	chr1:+:145331597-145331626:145359014-145359043	catcatgcccca-ggctcagcaggga
NBPF10	NM_001039703	86:39-76	13+13	7	315	1	chr1:+:145331597-145331626:145360554-145360583	catcatgcccca-ggctcagcaggga
NBPF10	NM_001039703	86:39-80	13+13	7	315	1	chr1:+:145331597-145331626:145363678-145363707	catcatgcccca-ggctcagcaggga
NBPF10	NM_001039703	86:39-82	13+13	7	315	1	chr1:+:145331597-145331626:145365286-145365315	catcatgcccca-ggctcagcaggga
NBPF10	NM_001039703	86:39-84	13+13	7	315	1	chr1:+:145331597-145331626:145366826-145366855	catcatgcccca-ggctcagcaggga
NBPF10	NM_001039703	86:44-49	15+11	4	251	1	chr1:+:145335532-145335561:145339403-145339432	ctgttgacatggat-gaaattgaaaa
NBPF10	NM_001039703	86:44-51	15+11	4	251	1	chr1:+:145335532-145335561:145341000-145341029	ctgttgacatggat-gaaattgaaaa
NBPF10	NM_001039703	86:44-55	15+11	4	251	1	chr1:+:145335532-145335561:145344127-145344156	ctgttgacatggat-gaaattgaaaa
NBPF10	NM_001039703	86:44-57	15+11	4	251	1	chr1:+:145335532-145335561:145345724-145345753	ctgttgacatggat-gaaattgaaaa
NBPF10	NM_001039703	86:44-61	15+11	4	251	1	chr1:+:145335532-145335561:145348851-145348880	ctgttgacatggat-gaaattgaaaa
NBPF10	NM_001039703	86:44-63	15+11	4	251	1	chr1:+:145335532-145335561:145350454-145350483	ctgttgacatggat-gaaattgaaaa
NBPF10	NM_001039703	86:44-67	15+11	4	251	1	chr1:+:145335532-145335561:145353571-145353600	ctgttgacatggat-gaaattgaaaa
NBPF10	NM_001039703	86:44-69	15+11	4	251	1	chr1:+:145335532-145335561:145355186-145355215	ctgttgacatggat-gaaattgaaaa
NBPF10	NM_001039703	86:44-73	15+11	4	251	1	chr1:+:145335532-145335561:145358303-145358332	ctgttgacatggat-gaaattgaaaa
NBPF10	NM_001039703	86:44-75	15+11	4	251	1	chr1:+:145335532-145335561:145359906-145359935	ctgttgacatggat-gaaattgaaaa
NBPF10	NM_001039703	86:44-77	15+11	4	251	1	chr1:+:145335532-145335561:145361448-145361477	ctgttgacatggat-gaaattgaaaa
NBPF10	NM_001039703	86:44-81	15+11	4	251	1	chr1:+:145335532-145335561:145364565-145364594	ctgttgacatggat-gaaattgaaaa
NBPF10	NM_001039703	86:44-83	15+11	4	251	1	chr1:+:145335532-145335561:145366178-145366207	ctgttgacatggat-gaaattgaaaa
NBPF10	NM_001039703	86:44-85	15+11	4	251	1	chr1:+:145335532-145335561:145367713-145367742	ctgttgacatggat-gaaattgaaaa
NBPF10	NM_001039703	86:45-48	13+13	7	315	1	chr1:+:145336303-145336332:145338516-145338545	catcatgcccca-ggctcagcaggga
NBPF10	NM_001039703	86:45-50	13+13	7	315	1	chr1:+:145336303-145336332:145340108-145340137	catcatgcccca-ggctcagcaggga
NBPF10	NM_001039703	86:45-52	13+13	7	315	1	chr1:+:145336303-145336332:145341648-145341677	catcatgcccca-ggctcagcaggga
NBPF10	NM_001039703	86:45-54	13+13	7	315	1	chr1:+:145336303-145336332:145343240-145343269	catcatgcccca-ggctcagcaggga
NBPF10	NM_001039703	86:45-56	13+13	7	315	1	chr1:+:145336303-145336332:145344832-145344861	catcatgcccca-ggctcagcaggga
NBPF10	NM_001039703	86:45-58	13+13	7	315	1	chr1:+:145336303-145336332:145346372-145346401	catcatgcccca-ggctcagcaggga
NBPF10	NM_001039703	86:45-60	13+13	7	315	1	chr1:+:145336303-145336332:145347964-145347993	catcatgcccca-ggctcagcaggga
NBPF10	NM_001039703	86:45-62	13+13	7	315	1	chr1:+:145336303-145336332:145349562-145349591	catcatgcccca-ggctcagcaggga
NBPF10	NM_001039703	86:45-64	13+13	7	315	1	chr1:+:145336303-145336332:145351102-145351131	catcatgcccca-ggctcagcaggga
NBPF10	NM_001039703	86:45-66	13+13	7	315	1	chr1:+:145336303-145336332:145352684-145352713	catcatgcccca-ggctcagcaggga
NBPF10	NM_001039703	86:45-68	13+13	7	315	1	chr1:+:145336303-145336332:145354294-145354323	catcatgcccca-ggctcagcaggga
NBPF10	NM_001039703	86:45-70	13+13	7	315	1	chr1:+:145336303-145336332:145355836-145355865	catcatgcccca-ggctcagcaggga
NBPF10	NM_001039703	86:45-72	13+13	7	315	1	chr1:+:145336303-145336332:145357416-145357445	catcatgcccca-ggctcagcaggga
NBPF10	NM_001039703	86:45-74	13+13	7	315	1	chr1:+:145336303-145336332:145359014-145359043	catcatgcccca-ggctcagcaggga
NBPF10	NM_001039703	86:45-76	13+13	7	315	1	chr1:+:145336303-145336332:145360554-145360583	catcatgcccca-ggctcagcaggga
NBPF10	NM_001039703	86:45-80	13+13	7	315	1	chr1:+:145336303-145336332:145363678-145363707	catcatgcccca-ggctcagcaggga
NBPF10	NM_001039703	86:45-82	13+13	7	315	1	chr1:+:145336303-145336332:145365286-145365315	catcatgcccca-ggctcagcaggga
NBPF10	NM_001039703	86:45-84	13+13	7	315	1	chr1:+:145336303-145336332:145366826-145366855	catcatgcccca-ggctcagcaggga
NBPF10	NM_001039703	86:50-55	15+11	4	251	1	chr1:+:145340252-145340281:145344127-145344156	ctgttgacatggat-gaaattgaaaa
NBPF10	NM_001039703	86:50-57	15+11	4	251	1	chr1:+:145340252-145340281:145345724-145345753	ctgttgacatggat-gaaattgaaaa
NBPF10	NM_001039703	86:50-61	15+11	4	251	1	chr1:+:145340252-145340281:145348851-145348880	ctgttgacatggat-gaaattgaaaa
NBPF10	NM_001039703	86:50-63	15+11	4	251	1	chr1:+:145340252-145340281:145350454-145350483	ctgttgacatggat-gaaattgaaaa
NBPF10	NM_001039703	86:50-67	15+11	4	251	1	chr1:+:145340252-145340281:145353571-145353600	ctgttgacatggat-gaaattgaaaa
NBPF10	NM_001039703	86:50-69	15+11	4	251	1	chr1:+:145340252-145340281:145355186-145355215	ctgttgacatggat-gaaattgaaaa
NBPF10	NM_001039703	86:50-73	15+11	4	251	1	chr1:+:145340252-145340281:145358303-145358332	ctgttgacatggat-gaaattgaaaa
NBPF10	NM_001039703	86:50-75	15+11	4	251	1	chr1:+:145340252-145340281:145359906-145359935	ctgttgacatggat-gaaattgaaaa
NBPF10	NM_001039703	86:50-77	15+11	4	251	1	chr1:+:145340252-145340281:145361448-145361477	ctgttgacatggat-gaaattgaaaa
NBPF10	NM_001039703	86:50-81	15+11	4	251	1	chr1:+:145340252-145340281:145364565-145364594	ctgttgacatggat-gaaattgaaaa
NBPF10	NM_001039703	86:50-83	15+11	4	251	1	chr1:+:145340252-145340281:145366178-145366207	ctgttgacatggat-gaaattgaaaa
NBPF10	NM_001039703	86:50-85	15+11	4	251	1	chr1:+:145340252-145340281:145367713-145367742	ctgttgacatggat-gaaattgaaaa
NBPF10	NM_001039703	86:51-54	13+13	7	315	1	chr1:+:145341023-145341052:145343240-145343269	catcatgcccca-ggctcagcaggga
NBPF10	NM_001039703	86:51-56	13+13	7	315	1	chr1:+:145341023-145341052:145344832-145344861	catcatgcccca-ggctcagcaggga
NBPF10	NM_001039703	86:51-58	13+13	7	315	1	chr1:+:145341023-145341052:145346372-145346401	catcatgcccca-ggctcagcaggga
NBPF10	NM_001039703	86:51-60	13+13	7	315	1	chr1:+:145341023-145341052:145347964-145347993	catcatgcccca-ggctcagcaggga
NBPF10	NM_001039703	86:51-62	13+13	7	315	1	chr1:+:145341023-145341052:145349562-145349591	catcatgcccca-ggctcagcaggga
NBPF10	NM_001039703	86:51-64	13+13	7	315	1	chr1:+:145341023-145341052:145351102-145351131	catcatgcccca-ggctcagcaggga
NBPF10	NM_001039703	86:51-66	13+13	7	315	1	chr1:+:145341023-145341052:145352684-145352713	catcatgcccca-ggctcagcaggga
NBPF10	NM_001039703	86:51-68	13+13	7	315	1	chr1:+:145341023-145341052:145354294-145354323	catcatgcccca-ggctcagcaggga
NBPF10	NM_001039703	86:51-70	13+13	7	315	1	chr1:+:145341023-145341052:145355836-145355865	catcatgcccca-ggctcagcaggga
NBPF10	NM_001039703	86:51-72	13+13	7	315	1	chr1:+:145341023-145341052:145357416-145357445	catcatgcccca-ggctcagcaggga
NBPF10	NM_001039703	86:51-74	13+13	7	315	1	chr1:+:145341023-145341052:145359014-145359043	catcatgcccca-ggctcagcaggga
NBPF10	NM_001039703	86:51-76	13+13	7	315	1	chr1:+:145341023-145341052:145360554-145360583	catcatgcccca-ggctcagcaggga
NBPF10	NM_001039703	86:51-80	13+13	7	315	1	chr1:+:145341023-145341052:145363678-145363707	catcatgcccca-ggctcagcaggga
NBPF10	NM_001039703	86:51-82	13+13	7	315	1	chr1:+:145341023-145341052:145365286-145365315	catcatgcccca-ggctcagcaggga
NBPF10	NM_001039703	86:51-84	13+13	7	315	1	chr1:+:145341023-145341052:145366826-145366855	catcatgcccca-ggctcagcaggga
NBPF10	NM_001039703	86:56-61	15+11	4	251	1	chr1:+:145344976-145345005:145348851-145348880	ctgttgacatggat-gaaattgaaaa
NBPF10	NM_001039703	86:56-63	15+11	4	251	1	chr1:+:145344976-145345005:145350454-145350483	ctgttgacatggat-gaaattgaaaa
NBPF10	NM_001039703	86:56-67	15+11	4	251	1	chr1:+:145344976-145345005:145353571-145353600	ctgttgacatggat-gaaattgaaaa
NBPF10	NM_001039703	86:56-69	15+11	4	251	1	chr1:+:145344976-145345005:145355186-145355215	ctgttgacatggat-gaaattgaaaa
NBPF10	NM_001039703	86:56-73	15+11	4	251	1	chr1:+:145344976-145345005:145358303-145358332	ctgttgacatggat-gaaattgaaaa
NBPF10	NM_001039703	86:56-75	15+11	4	251	1	chr1:+:145344976-145345005:145359906-145359935	ctgttgacatggat-gaaattgaaaa
NBPF10	NM_001039703	86:56-77	15+11	4	251	1	chr1:+:145344976-145345005:145361448-145361477	ctgttgacatggat-gaaattgaaaa
NBPF10	NM_001039703	86:56-81	15+11	4	251	1	chr1:+:145344976-145345005:145364565-145364594	ctgttgacatggat-gaaattgaaaa
NBPF10	NM_001039703	86:56-83	15+11	4	251	1	chr1:+:145344976-145345005:145366178-145366207	ctgttgacatggat-gaaattgaaaa
NBPF10	NM_001039703	86:56-85	15+11	4	251	1	chr1:+:145344976-145345005:145367713-145367742	ctgttgacatggat-gaaattgaaaa
NBPF10	NM_001039703	86:57-60	13+13	7	315	1	chr1:+:145345747-145345776:145347964-145347993	catcatgcccca-ggctcagcaggga
NBPF10	NM_001039703	86:57-62	13+13	7	315	1	chr1:+:145345747-145345776:145349562-145349591	catcatgcccca-ggctcagcaggga
NBPF10	NM_001039703	86:57-64	13+13	7	315	1	chr1:+:145345747-145345776:145351102-145351131	catcatgcccca-ggctcagcaggga
NBPF10	NM_001039703	86:57-66	13+13	7	315	1	chr1:+:145345747-145345776:145352684-145352713	catcatgcccca-ggctcagcaggga
NBPF10	NM_001039703	86:57-68	13+13	7	315	1	chr1:+:145345747-145345776:145354294-145354323	catcatgcccca-ggctcagcaggga
NBPF10	NM_001039703	86:57-70	13+13	7	315	1	chr1:+:145345747-145345776:145355836-145355865	catcatgcccca-ggctcagcaggga
NBPF10	NM_001039703	86:57-72	13+13	7	315	1	chr1:+:145345747-145345776:145357416-145357445	catcatgcccca-ggctcagcaggga
NBPF10	NM_001039703	86:57-74	13+13	7	315	1	chr1:+:145345747-145345776:145359014-145359043	catcatgcccca-ggctcagcaggga
NBPF10	NM_001039703	86:57-76	13+13	7	315	1	chr1:+:145345747-145345776:145360554-145360583	catcatgcccca-ggctcagcaggga
NBPF10	NM_001039703	86:57-80	13+13	7	315	1	chr1:+:145345747-145345776:145363678-145363707	catcatgcccca-ggctcagcaggga
NBPF10	NM_001039703	86:57-82	13+13	7	315	1	chr1:+:145345747-145345776:145365286-145365315	catcatgcccca-ggctcagcaggga
NBPF10	NM_001039703	86:57-84	13+13	7	315	1	chr1:+:145345747-145345776:145366826-145366855	catcatgcccca-ggctcagcaggga
NBPF10	NM_001039703	86:62-67	15+11	4	251	1	chr1:+:145349706-145349735:145353571-145353600	ctgttgacatggat-gaaattgaaaa
NBPF10	NM_001039703	86:62-69	15+11	4	251	1	chr1:+:145349706-145349735:145355186-145355215	ctgttgacatggat-gaaattgaaaa
NBPF10	NM_001039703	86:62-73	15+11	4	251	1	chr1:+:145349706-145349735:145358303-145358332	ctgttgacatggat-gaaattgaaaa
NBPF10	NM_001039703	86:62-75	15+11	4	251	1	chr1:+:145349706-145349735:145359906-145359935	ctgttgacatggat-gaaattgaaaa
NBPF10	NM_001039703	86:62-77	15+11	4	251	1	chr1:+:145349706-145349735:145361448-145361477	ctgttgacatggat-gaaattgaaaa
NBPF10	NM_001039703	86:62-81	15+11	4	251	1	chr1:+:145349706-145349735:145364565-145364594	ctgttgacatggat-gaaattgaaaa
NBPF10	NM_001039703	86:62-83	15+11	4	251	1	chr1:+:145349706-145349735:145366178-145366207	ctgttgacatggat-gaaattgaaaa
NBPF10	NM_001039703	86:62-85	15+11	4	251	1	chr1:+:145349706-145349735:145367713-145367742	ctgttgacatggat-gaaattgaaaa
NBPF10	NM_001039703	86:63-66	13+13	7	315	1	chr1:+:145350477-145350506:145352684-145352713	catcatgcccca-ggctcagcaggga
NBPF10	NM_001039703	86:63-68	13+13	7	315	1	chr1:+:145350477-145350506:145354294-145354323	catcatgcccca-ggctcagcaggga
NBPF10	NM_001039703	86:63-70	13+13	7	315	1	chr1:+:145350477-145350506:145355836-145355865	catcatgcccca-ggctcagcaggga
NBPF10	NM_001039703	86:63-72	13+13	7	315	1	chr1:+:145350477-145350506:145357416-145357445	catcatgcccca-ggctcagcaggga
NBPF10	NM_001039703	86:63-74	13+13	7	315	1	chr1:+:145350477-145350506:145359014-145359043	catcatgcccca-ggctcagcaggga
NBPF10	NM_001039703	86:63-76	13+13	7	315	1	chr1:+:145350477-145350506:145360554-145360583	catcatgcccca-ggctcagcaggga
NBPF10	NM_001039703	86:63-80	13+13	7	315	1	chr1:+:145350477-145350506:145363678-145363707	catcatgcccca-ggctcagcaggga
NBPF10	NM_001039703	86:63-82	13+13	7	315	1	chr1:+:145350477-145350506:145365286-145365315	catcatgcccca-ggctcagcaggga
NBPF10	NM_001039703	86:63-84	13+13	7	315	1	chr1:+:145350477-145350506:145366826-145366855	catcatgcccca-ggctcagcaggga
NBPF10	NM_001039703	86:68-73	15+11	4	251	1	chr1:+:145354438-145354467:145358303-145358332	ctgttgacatggat-gaaattgaaaa
NBPF10	NM_001039703	86:68-75	15+11	4	251	1	chr1:+:145354438-145354467:145359906-145359935	ctgttgacatggat-gaaattgaaaa
NBPF10	NM_001039703	86:68-77	15+11	4	251	1	chr1:+:145354438-145354467:145361448-145361477	ctgttgacatggat-gaaattgaaaa
NBPF10	NM_001039703	86:68-81	15+11	4	251	1	chr1:+:145354438-145354467:145364565-145364594	ctgttgacatggat-gaaattgaaaa
NBPF10	NM_001039703	86:68-83	15+11	4	251	1	chr1:+:145354438-145354467:145366178-145366207	ctgttgacatggat-gaaattgaaaa
NBPF10	NM_001039703	86:68-85	15+11	4	251	1	chr1:+:145354438-145354467:145367713-145367742	ctgttgacatggat-gaaattgaaaa
NBPF10	NM_001039703	86:69-72	13+13	7	315	1	chr1:+:145355209-145355238:145357416-145357445	catcatgcccca-ggctcagcaggga
NBPF10	NM_001039703	86:69-74	13+13	7	315	1	chr1:+:145355209-145355238:145359014-145359043	catcatgcccca-ggctcagcaggga
NBPF10	NM_001039703	86:69-76	13+13	7	315	1	chr1:+:145355209-145355238:145360554-145360583	catcatgcccca-ggctcagcaggga
NBPF10	NM_001039703	86:69-80	13+13	7	315	1	chr1:+:145355209-145355238:145363678-145363707	catcatgcccca-ggctcagcaggga
NBPF10	NM_001039703	86:69-82	13+13	7	315	1	chr1:+:145355209-145355238:145365286-145365315	catcatgcccca-ggctcagcaggga
NBPF10	NM_001039703	86:69-84	13+13	7	315	1	chr1:+:145355209-145355238:145366826-145366855	catcatgcccca-ggctcagcaggga
NBPF10	NM_001039703	86:74-77	15+11	4	251	1	chr1:+:145359158-145359187:145361448-145361477	ctgttgacatggat-gaaattgaaaa
NBPF10	NM_001039703	86:74-81	15+11	4	251	1	chr1:+:145359158-145359187:145364565-145364594	ctgttgacatggat-gaaattgaaaa
NBPF10	NM_001039703	86:74-83	15+11	4	251	1	chr1:+:145359158-145359187:145366178-145366207	ctgttgacatggat-gaaattgaaaa
NBPF10	NM_001039703	86:74-85	15+11	4	251	1	chr1:+:145359158-145359187:145367713-145367742	ctgttgacatggat-gaaattgaaaa
NBPF10	NM_001039703	86:75-80	13+13	7	315	1	chr1:+:145359929-145359958:145363678-145363707	catcatgcccca-ggctcagcaggga
NBPF10	NM_001039703	86:75-82	13+13	7	315	1	chr1:+:145359929-145359958:145365286-145365315	catcatgcccca-ggctcagcaggga
NBPF10	NM_001039703	86:75-84	13+13	7	315	1	chr1:+:145359929-145359958:145366826-145366855	catcatgcccca-ggctcagcaggga
NBPF10	NM_001039703	86:76-81	15+11	4	251	1	chr1:+:145360698-145360727:145364565-145364594	ctgttgacatggat-gaaattgaaaa
NBPF10	NM_001039703	86:76-83	15+11	4	251	1	chr1:+:145360698-145360727:145366178-145366207	ctgttgacatggat-gaaattgaaaa
NBPF10	NM_001039703	86:76-85	15+11	4	251	1	chr1:+:145360698-145360727:145367713-145367742	ctgttgacatggat-gaaattgaaaa
NBPF10	NM_001039703	86:77-80	13+13	7	315	1	chr1:+:145361471-145361500:145363678-145363707	catcatgcccca-ggctcagcaggga
NBPF10	NM_001039703	86:77-82	13+13	7	315	1	chr1:+:145361471-145361500:145365286-145365315	catcatgcccca-ggctcagcaggga
NBPF10	NM_001039703	86:77-84	13+13	7	315	1	chr1:+:145361471-145361500:145366826-145366855	catcatgcccca-ggctcagcaggga
NBPF10	NM_001039703	86:82-85	15+11	4	251	1	chr1:+:145365430-145365459:145367713-145367742	ctgttgacatggat-gaaattgaaaa
MAPK8IP3	NM_001040439	31:23-26	5+16	7	0	1	chr16:+:1816775-1816804:1817564-1817593	ctggtgaagacatttgacgcc
SIDT2	NM_001040455	26:11-17	13+7	4	0	1	chr11:+:117058136-117058165:117060881-117060910	tatggttcctttggcgcctt
SIDT2	NM_001040455	26:11-17	12+7	4	0	1	chr11:+:117058136-117058165:117060881-117060910	atggttcctttggcgcctt
SI	NM_001041	48:7-47	11+8	5	0	1	chr3:-:164700169-164700198:164783048-164783077	tcctggtgatgaccgcctt
CAST	NM_001042443	30:1-9	6+13	4	1890	1	chr5:+:96038590-96038619:96073552-96073581	cgcagattcaggcatggat
CAST	NM_001042444	28:1-7	6+13	4	1890	1	chr5:+:96038590-96038619:96073552-96073581	cgcagattcaggcatggat
CAST	NM_001042445	28:1-8	6+13	4	1890	1	chr5:+:96038590-96038619:96073552-96073581	cgcagattcaggcatggat
CAST	NM_001042446	27:1-7	6+13	4	1890	1	chr5:+:96038590-96038619:96073552-96073581	cgcagattcaggcatggat
GTF2H2D	NM_001042490	17:2-6	11+8	7	0	1	chr5:+:68858568-68858597:68862793-68862822	tgggattacaggacgcgcc
NF1	NM_001042492	58:21-37	9+10	5	6	1	chr17:+:29556454-29556483:29652837-29652866	caagaacagggttcaaaac
ZNF706	NM_001042510	5:2-4	10+9	26	0	1	chr8:-:102212296-102212325:102214560-102214589	gaattgcaggacacaaatg
COASY	NM_001042529	10:3-9	7+13	18	0	1	chr17:+:40716164-40716193:40717676-40717705	tgagaatggctgtaacacgc
COASY	NM_001042530	10:3-9	7+13	18	0	1	chr17:+:40716164-40716193:40717676-40717705	tgagaatggctgtaacacgc
COASY	NM_001042531	10:3-9	7+13	18	0	1	chr17:+:40716164-40716193:40717676-40717705	tgagaatggctgtaacacgc
COASY	NM_001042532	11:4-10	7+13	18	0	1	chr17:+:40716164-40716193:40717676-40717705	tgagaatggctgtaacacgc
TRAK1	NM_001042646	16:11-16	14+5	4	0	1	chr3:+:42240716-42240745:42264433-42264462	tctcctgacatcacgcctt
SHPRH	NM_001042683	30:22-27	7+14	5	0	1	chr6:-:146215343-146215372:146240483-146240512	catgaggtggcaagaggtatt
RYR1	NM_001042723	105:38-45	12+7	6	0	1	chr19:+:38983247-38983276:38990547-38990576	agagcaaaccccgccttgg
PVRL2	NM_001042724	9:4-8	5+14	13	0	1	chr19:+:45377261-45377290:45389389-45389418	agcacgccctcccatctct
CLTA	NM_001076677	6:4-6	14+12	7	316	1	chr9:+:36204147-36204176:36211599-36211628	aaagcaaacaaca-gggcagcagaag
CLTA	NM_001076677	6:4-6	10+16	10	310	1	chr9:+:36204147-36204176:36211599-36211628	caaacaacaggg-cagcagaagaagc
TSC2	NM_001077183	40:2-9	6+14	10	0	1	chr16:+:2098725-2098754:2107105-2107134	ctgagagatgatgcggaacc
TSC2	NM_001077183	40:2-9	5+14	47	0	1	chr16:+:2098725-2098754:2107105-2107134	tgagagatgatgcggaacc
AP3D1	NM_001077523	31:18-29	10+9	5	0	1	chr19:-:2109177-2109206:2115536-2115565	aggttgcaggtgacgcctt
PRKD2	NM_001079881	19:1-4	11+8	8	0	1	chr19:-:47214266-47214295:47220207-47220236	tctgcgactcgccttggcc
KIAA0146	NM_001080394	20:14-18	9+10	5	0	1	chr8:+:48614548-48614577:48641494-48641523	aaaccccaggaggcgcctt
SR140	NM_001080415	28:5-18	8+12	18	45	1	chr3:+:142735184-142735213:142752112-142752141	agctaacggattgccagatt
DYNC2H1	NM_001080463	90:31-50	9+10	11	4	1	chr11:+:103036748-103036777:103070774-103070803	ggaataccgggtgctgcaa
MYO5B	NM_001080467	40:24-29	10+9	4	0	1	chr18:-:47389668-47389697:47405314-47405343	atcataaagggagcggaac
RGNEF	NM_001080479	35:31-34	9+10	9	0	1	chr5:+:73197080-73197109:73205236-73205265	ggggagaagggtcgccttg
TNRC18	NM_001080495	30:2-14	9+10	10	0	1	chr7:-:5401324-5401353:5460690-5460719	gcacccgggggaccggcgc
BAHCC1	NM_001080519	27:22-24	9+10	20	0	1	chr17:+:79426601-79426630:79427555-79427584	tggtcctggggcacagagc
FBF1	NM_001080542	29:15-24	11+9	7	0	1	chr17:-:73910984-73911013:73917552-73917581	tcagcctctggagcgccttg
FBF1	NM_001080542	29:15-24	10+9	6	0	1	chr17:-:73910984-73911013:73917552-73917581	cagctactggagcgccttg
FBF1	NM_001080542	29:18-24	14+9	4	0	1	chr17:-:73910984-73911013:73916087-73916116	agagtacacacaggagcgccttg
NXF1	NM_001081491	20:6-15	14+5	27	0	1	chr11:-:62563624-62563653:62569210-62569239	agaacagctaaacgccttg
PRKDC	NM_001081640	85:5-36	5+13	16	0	0	chr8:-:48798679-48798708:48866897-48866926	acaggtgtgagcgccttg
PRKDC	NM_001081640	85:10-36	5+13	16	0	0	chr8:-:48798679-48798708:48855768-48855797	acaggtgtgagcgccttg
PRKDC	NM_001081640	85:11-36	6+13	9	0	1	chr8:-:48798679-48798708:48852110-48852139	caggagtttgagcgccttg
PRKDC	NM_001081640	85:13-36	6+13	12	0	1	chr8:-:48798679-48798708:48848291-48848320	tgtgtgtgtgagcgccttg
PRKDC	NM_001081640	85:17-36	7+13	5	0	1	chr8:-:48798679-48798708:48843231-48843260	ttgcaggcgtgagcgccttg
PRKDC	NM_001081640	85:17-36	7+13	5	0	1	chr8:-:48798679-48798708:48843231-48843260	ttgcaggtatgagcgccttg
PRKDC	NM_001081640	85:23-36	5+13	16	0	0	chr8:-:48798679-48798708:48827887-48827916	acaggtgtgagcgccttg
ZGPAT	NM_001083113	7:5-7	8+11	12	0	1	chr20:+:62366147-62366176:62367132-62367161	tggcaaggggcaaagcgtg
ACACB	NM_001093	52:6-42	7+12	27	0	1	chr12:+:109612006-109612035:109690819-109690848	ggaagcgggtccttggaag
HMGCS1	NM_001098272	11:1-3	10+16	5	154	1	chr5:-:43299048-43299077:43313457-43313486	tcacgcttg-ctctttcaccatgcct
SLC17A3	NM_001098486	13:5-13	5+14	6	1	1	chr6:-:25845497-25845526:25861851-25861880	tcaggttatcccgccttgg
SLC17A3	NM_001098486	13:11-13	5+14	6	1	1	chr6:-:25845497-25845526:25849601-25849630	tcaggttatcccgccttgg
GPR116	NM_001098518	21:16-20	14+7	5	2	1	chr6:-:46823766-46823795:46828451-46828480	agaaatgatgatggtcaacat
OBSCN	NM_001098623	105:52-81	16+5	6	0	1	chr1:+:228505423-228505452:228552681-228552710	cagacagtgcgccttggccgt
EIF3CL	NM_001099661	21:3-15	18+6	23	1827	1	chr16:-:28399574-28399603:28412859-28412888	agtgccaaggacaagaggtttgag
EIF3CL	NM_001099661	21:3-18	18+5	4	0	1	chr16:-:28391825-28391854:28412859-28412888	agtgccaaggacaagaggaaaga
EIF3CL	NM_001099661	21:11-16	6+15	14	0	1	chr16:-:28394773-28394802:28402160-28402189	tgaacgatcctttacaaccgc
RNASEN	NM_001100412	35:2-22	5+14	5	0	1	chr5:-:31448685-31448714:31531556-31531585	ccaggggattaacgccttg
RNASEN	NM_001100412	35:9-22	5+14	5	0	1	chr5:-:31448685-31448714:31508727-31508756	ccaggggattaacgccttg
RNASEN	NM_001100412	35:15-22	5+14	5	0	1	chr5:-:31448685-31448714:31483660-31483689	ccaggggattaacgccttg
NBPF11	NM_001101663	23:17-22	16+10	4	251	1	chr1:-:146035118-146035147:146038989-146039018	ctgttgacatggat-gaaattgaaaa
NBPF11	NM_001101663	23:18-21	14+12	7	315	1	chr1:-:146036001-146036030:146038218-146038247	catcatgcccca-ggctcagcaggga
NBPF11	NM_001101663	23:18-23	14+9	7	307	1	chr1:-:146034379-146034408:146038218-146038247	catcatgcccca-ggctcagcag
HNRNPR	NM_001102397	10:5-10	5+20	4	91	1	chr1:-:23637530-23637559:23650048-23650077	actgcgtatgaagattattactacc
HNRNPR	NM_001102398	11:6-11	5+20	4	91	1	chr1:-:23637530-23637559:23650048-23650077	actgcgtatgaagattattactacc
HNRNPR	NM_001102399	10:5-10	5+20	4	91	1	chr1:-:23637530-23637559:23650048-23650077	actgcgtatgaagattattactacc
NBPF16	NM_001102663	16:11-14	13+13	7	315	1	chr1:+:148752623-148752652:148754834-148754863	catcatgcccca-ggctcagcaggga
JAKMIP3	NM_001105521	24:15-17	16+5	10	0	1	chr10:+:133963510-133963539:133967262-133967291	cctgggcgataacgccttggc
ATP8A1	NM_001105529	36:16-29	13+6	14	0	1	chr4:-:42454047-42454076:42554521-42554550	cagcatctccagtgttttc
DGKZ	NM_001105540	32:6-21	6+13	4	0	1	chr11:+:46391071-46391100:46396981-46397010	cgcgagggccgcgcagcag
PTPRB	NM_001109754	34:3-10	11+8	4	0	1	chr12:-:70975053-70975082:71016169-71016198	cactgcagaggtgcctgcc
EBF4	NM_001110514	18:5-11	8+12	6	0	1	chr20:+:2686881-2686910:2730492-2730521	ccaaacaagctcatcacgcc
ADAR	NM_001111	15:3-12	6+14	9	54	1	chr1:-:154558810-154558839:154570877-154570906	agaacggagaaggcacaatc
SLC8A1	NM_001112800	9:5-9	15+7	10	0	1	chr2:-:40342740-40342769:40397420-40397449	aatcacaattgcaggacacatt
SLC8A1	NM_001112801	8:4-8	15+7	10	0	1	chr2:-:40342740-40342769:40397420-40397449	aatcacaattgcaggacacatt
ADCY7	NM_001114	25:2-23	7+12	36	0	1	chr16:+:50324542-50324571:50348202-50348231	ggagcagggagatggagcg
MVK	NM_001114185	11:1-8	12+7	6	1	1	chr12:+:110011649-110011678:110028575-110028604	cggcggcggcagcgtcgcc
ITGAL	NM_001114380	29:2-15	14+8	4	0	1	chr16:+:30485590-30485619:30510658-30510687	caggtcggaaacggagccgcct
ITGAL	NM_001114380	29:2-15	13+8	9	0	1	chr16:+:30485590-30485619:30510658-30510687	aggtcggaaacggagccgcct
ITGAL	NM_001114380	29:2-26	13+6	15	0	1	chr16:+:30485590-30485619:30529117-30529146	aggtcggaaacgcgccttg
TSC2	NM_001114382	41:2-9	6+14	10	0	1	chr16:+:2098725-2098754:2107105-2107134	ctgagagatgatgcggaacc
TSC2	NM_001114382	41:2-9	5+14	47	0	1	chr16:+:2098725-2098754:2107105-2107134	tgagagatgatgcggaacc
DHX36	NM_001114397	25:3-18	9+10	4	0	1	chr3:-:154002747-154002776:154032834-154032863	aaatgcaggaacgccttgg
PLA2G4B	NM_001114633	20:11-13	11+11	11	0	1	chr15:+:42135980-42136009:42137045-42137074	aggaggatgaggcgccttggcc
PLA2G4B	NM_001114633	20:11-13	10+11	11	0	1	chr15:+:42135980-42136009:42137045-42137074	ggaggatgaggcgccttggcc
ADD3	NM_001121	14:1-12	8+11	4	0	1	chr10:+:111768028-111768057:111886174-111886203	gctgcgaagattcgggaac
ADD3	NM_001121	14:1-12	8+11	4	0	1	chr10:+:111768028-111768057:111886174-111886203	gctgcgaggattccggaac
ADD3	NM_001121	14:1-12	8+11	21	0	1	chr10:+:111768028-111768057:111886174-111886203	gctgcgaggattcgcgaac
ADD3	NM_001121	14:1-12	8+12	21	0	1	chr10:+:111768028-111768057:111886174-111886203	gctgcgagaattcgggaaca
ADD3	NM_001121	14:1-12	7+12	7	0	1	chr10:+:111768028-111768057:111886174-111886203	ctgcgagaattcgggaaca
ODZ2	NM_001122679	29:4-16	9+10	86	0	1	chr5:+:167379798-167379827:167625857-167625886	ggagaccggggttcgacct
TP73	NM_001126240	12:4-7	14+5	34	0	1	chr1:+:3640004-3640033:3644692-3644721	atgagccaccacacgcctt
TP73	NM_001126241	11:4-7	14+5	34	0	1	chr1:+:3640004-3640033:3644692-3644721	atgagccaccacacgcctt
TP73	NM_001126242	11:4-7	14+5	34	0	1	chr1:+:3640004-3640033:3644692-3644721	atgagccaccacacgcctt
MYO7A	NM_001127179	28:3-6	13+6	11	5	1	chr11:+:76853839-76853868:76867705-76867734	tgatgaatacaatgtgggg
MYO7A	NM_001127180	49:3-6	13+6	11	5	1	chr11:+:76853839-76853868:76867705-76867734	tgatgaatacaatgtgggg
MYO7A	NM_001127180	49:20-46	5+14	5	0	1	chr11:+:76890146-76890175:76922865-76922894	ggctggtccatagtcgcct
MYO7A	NM_001127180	49:20-46	5+14	8	0	1	chr11:+:76890146-76890175:76922865-76922894	ggctggtccatggtcgcct
MYO7A	NM_001127180	49:20-46	5+14	8	0	1	chr11:+:76890146-76890175:76922865-76922894	ggctggtccattgtcgcct
SMARCAL1	NM_001127207	18:6-12	11+9	14	0	1	chr2:+:217288377-217288406:217315568-217315597	cagtaaactaagacgccttg
SMARCAL1	NM_001127207	18:6-12	11+10	248	0	1	chr2:+:217288377-217288406:217315568-217315597	cagtaaactaagacgccttgg
SMARCAL1	NM_001127207	18:6-12	10+9	16	0	1	chr2:+:217288377-217288406:217315568-217315597	agtaaactaagacgccttg
SMARCAL1	NM_001127207	18:6-12	10+10	264	0	1	chr2:+:217288377-217288406:217315568-217315597	agtaaactaagacgccttgg
SMARCAL1	NM_001127207	18:6-12	9+10	13	0	1	chr2:+:217288377-217288406:217315568-217315597	gtaaactaagacgccttgg
SPINK5	NM_001127698	34:27-34	10+8	4	18	0	chr5:+:147503494-147503523:147516545-147516574	agagcatcttggacgaat
ETFA	NM_001127716	11:3-6	5+20	5	184	0	chr15:-:76578050-76578079:76584771-76584800	aaaggcatcaagtacttcaccagtg
AP1G1	NM_001128	23:12-21	12+7	4	0	1	chr16:-:71772976-71773005:71789921-71789950	gctgcagaaaaagcatccc
CACNA1D	NM_001128840	48:13-43	10+9	4	909	1	chr3:+:53757657-53757686:53836173-53836202	aagtgcccaggaacccgct
PCBP2	NM_001128911	15:8-10	10+16	4	86	1	chr12:+:53856322-53856351:53859715-53859744	aggtggtcagg-cctataccattcaa
PCBP2	NM_001128912	15:8-10	10+16	4	86	1	chr12:+:53856322-53856351:53859715-53859744	aggtggtcagg-cctataccattcaa
ROBO2	NM_001128929	25:11-13	7+11	4	0	0	chr3:+:77614242-77614271:77623649-77623678	acacaagggttgatcgcc
ROBO2	NM_001128929	25:21-24	6+13	10	0	1	chr3:+:77666895-77666924:77693854-77693883	aacatggaggacgccttgg
SLFN14	NM_001129820	4:2-4	7+12	4	0	1	chr17:-:33876063-33876092:33881594-33881623	ttcccggccaacaaaccac
ATP6V0A1	NM_001130021	22:12-19	14+5	10	0	1	chr17:+:40646462-40646491:40660589-40660618	agaatgagaatgacgcctt
PLXNB1	NM_001130082	38:23-26	9+9	4	0	0	chr3:-:48454000-48454029:48455078-48455107	atgtacaggttcatccac
PLXNB1	NM_001130082	38:23-26	9+10	5	0	1	chr3:-:48454000-48454029:48455078-48455107	atgtacaggttcacccaca
PLXNB1	NM_001130082	38:23-26	9+10	4	0	1	chr3:-:48454000-48454029:48455078-48455107	atgtacaggttcctccaca
PLXNB1	NM_001130082	38:23-26	9+10	17	0	0	chr3:-:48454000-48454029:48455078-48455107	atgtacaggttcatccaca
SCNN1D	NM_001130413	15:1-3	6+13	36	0	1	chr1:+:1217666-1217695:1220950-1220979	cggcaggatcgccttggcc
SPTAN1	NM_001130438	57:2-55	8+11	45	0	1	chr9:+:131329227-131329256:131394850-131394879	acttgcaggacacattgac
SPTAN1	NM_001130438	57:3-39	10+9	8	0	1	chr9:+:131331147-131331176:131374387-131374416	aaccacacggggcccgcct
SPTAN1	NM_001130438	57:33-55	10+11	15	0	1	chr9:+:131370299-131370328:131394850-131394879	tgaattgcaggacactttgac
SSFA2	NM_001130445	18:6-14	15+5	4	53	1	chr2:+:182763810-182763839:182784022-182784051	tgggacagtttcaagtgttt
STYX	NM_001130701	12:8-12	17+5	6	13	1	chr14:+:53224471-53224500:53237750-53237779	gcagggatctccagaagtgcag
LEF1	NM_001130713	11:3-5	9+10	7	0	1	chr4:-:109004573-109004602:109084723-109084752	cgagaaccggcatgtccag
LEF1	NM_001130714	10:3-5	9+10	7	0	1	chr4:-:109004573-109004602:109084723-109084752	cgagaaccggcatgtccag
PDLIM4	NM_001131027	6:4-6	15+5	59	0	1	chr5:+:131606757-131606786:131607717-131607746	gtctccgccccccagggggc
MAP4	NM_001134364	18:1-9	13+6	4	0	1	chr3:-:47918984-47919013:48130262-48130291	cggcggcggcggtgaatag
SLC5A9	NM_001135181	15:5-14	7+12	5	0	1	chr1:+:48695102-48695131:48708128-48708157	gatctcggctcacccgcct
SLC5A9	NM_001135181	15:5-14	7+12	13	0	1	chr1:+:48695102-48695131:48708128-48708157	gatctcggctcactcgcct
AGFG1	NM_001135187	14:6-8	15+11	4	32	1	chr2:+:228395897-228395926:228398264-228398293	agccccaaactaca-ggtggaagtgc
RPN2	NM_001135771	17:15-17	16+10	5	99	1	chr20:+:35865083-35865112:35869705-35869734	agcaggcagtcaaga-gaacagcaca
MYOT	NM_001135940	10:2-4	6+13	4	0	1	chr5:+:137206185-137206214:137213208-137213237	accaaggagtctaacatat
APP	NM_001136130	17:6-8	18+8	5	51	1	chr21:-:27354761-27354790:27372329-27372358	cgtgtgtggcagcgcca-ttcctaca
TNPO2	NM_001136195	26:3-19	7+12	6	0	1	chr19:-:12814586-12814615:12831692-12831721	caggatggactcgacgcct
TNPO2	NM_001136196	25:2-18	7+12	6	0	1	chr19:-:12814586-12814615:12831692-12831721	caggatggactcgacgcct
POLR1B	NM_001137604	14:2-5	15+5	4	0	1	chr2:+:113305115-113305144:113309351-113309380	catgaggtggcagagggcac
ARFGAP3	NM_001142293	15:2-15	6+19	6	27	1	chr22:-:43193582-43193611:43243519-43243548	attcaggatcgctacggttcttaat
ANK1	NM_001142446	43:5-8	5+14	4	0	1	chr8:-:41581122-41581151:41584767-41584796	agaagaacggcatgacgcc
ITPK1	NM_001142593	11:1-4	13+7	5	1	1	chr14:-:93483117-93483146:93582116-93582145	cggcggcggcgggcggaacc
ITPK1	NM_001142594	11:1-4	13+7	5	1	1	chr14:-:93483117-93483146:93582116-93582145	cggcggcggcgggcggaacc
SPHKAP	NM_001142644	12:6-8	8+11	15	0	1	chr2:-:228860381-228860410:228886426-228886455	aggaacggtgaccgccttg
EYS	NM_001142800	43:18-34	6+13	4	0	1	chr6:-:64709047-64709076:65612005-65612034	aacagcctacacaacgcct
COPB1	NM_001144061	22:6-11	14+6	4	0	1	chr11:-:14501231-14501260:14510037-14510066	actgatctataaggttaatg
COPB1	NM_001144062	22:6-11	14+6	4	0	1	chr11:-:14501231-14501260:14510037-14510066	actgatctataaggttaatg
CDH17	NM_001144663	18:4-10	13+6	4	0	1	chr8:-:95178175-95178204:95189814-95189843	cacagtctccagggtaaca
SDK2	NM_001144952	45:3-8	10+8	7	0	0	chr17:-:71433932-71433961:71468250-71468279	aggtggcctgaaccgcct
SLC44A2	NM_001145056	22:7-10	10+9	30	0	1	chr19:+:10742182-10742211:10742719-10742748	agcaaaccctgacgcctgg
TMC4	NM_001145303	15:3-8	6+13	4	0	1	chr19:-:54667590-54667619:54673249-54673278	cggggggagatgcgccttg
PLS1	NM_001145319	16:3-16	11+8	9	0	1	chr3:+:142388366-142388395:142430713-142430742	agtttctgtcagatacgcc
SIN3A	NM_001145358	21:1-16	12+7	4	0	1	chr15:-:75682133-75682162:75743763-75743792	gcagcttagcggtggatgt
GFRA1	NM_001145453	10:1-6	10+11	4	0	1	chr10:-:117856246-117856275:118032674-118032703	tgagtccaggagctcgccttg
TANC1	NM_001145909	27:5-19	5+13	5	0	0	chr2:+:159992780-159992809:160055485-160055514	gcatgggtggtccagtgc
TJAP1	NM_001146017	10:1-3	13+6	10	0	1	chr6:+:43457512-43457541:43466715-43466744	tgagggtgtggtgggcgga
ZNF414	NM_001146175	8:6-8	14+5	4	0	1	chr19:-:8575619-8575648:8576369-8576398	gacgcgacctcaggatccg
GRAMD3	NM_001146322	14:1-6	5+13	5	0	0	chr5:+:125800883-125800912:125813383-125813412	aacaggatctctattcca
ANXA4	NM_001153	13:5-12	10+9	5	0	1	chr2:+:70033601-70033630:70047830-70047859	ggccatgaagggacttggg
ARHGAP27	NM_001159330	15:6-13	7+12	5	0	1	chr17:-:43473454-43473483:43480984-43481013	ggcctggatgaccgccttg
SPG11	NM_001160227	38:16-20	6+13	5	3471	1	chr15:-:44898260-44898289:44907560-44907589	tacaagtcattattaccct
SPG11	NM_001160227	38:16-20	5+13	5	4	0	chr15:-:44898260-44898289:44907560-44907589	acaagtcattatcaccct
SPG11	NM_001160227	38:17-20	6+13	8	4	1	chr15:-:44898260-44898289:44905627-44905656	aacaagtcattatcaccct
PLEKHA4	NM_001161354	17:8-16	8+11	5	152	1	chr19:-:49341357-49341386:49362116-49362145	aacacaggtccatggaaca
CDC5L	NM_001253	16:8-10	10+9	4	0	1	chr6:+:44376340-44376369:44390383-44390412	aattctgcagggacgcctt
CHKA	NM_001277	12:4-12	11+8	6	0	1	chr11:-:67821485-67821514:67842183-67842212	gttcctcccgggactacgc
DNAH5	NM_001369	79:9-17	11+8	6	0	1	chr5:-:13891201-13891230:13916456-13916485	gtttgtaaaggagtacctg
DNAH5	NM_001369	79:10-43	13+6	5	0	1	chr5:-:13814926-13814955:13914628-13914657	aaactgaaacaggcggaac
DNAH9	NM_001372	69:10-28	13+6	19	0	1	chr17:+:11543672-11543701:11631134-11631163	gcatcacacacccgccttg
DNAH9	NM_001372	69:20-30	12+7	4	0	1	chr17:+:11593724-11593753:11645491-11645520	cagctaccccagcgccttg
DYNC1H1	NM_001376	78:1-23	9+10	5	0	1	chr14:+:102431255-102431284:102469128-102469157	cgctccaaggcatcagcac
EIF4G2	NM_001418	22:13-15	10+16	5	39	1	chr11:-:10822605-10822634:10823595-10823624	aaaagccag-attagcctgaggcctg
GSTZ1	NM_001513	10:1-9	8+11	6	4	1	chr14:+:77787877-77787906:77796652-77796681	agcaggacggtgaccatgg
HNRNPL	NM_001533	13:1-6	14+5	5	1	1	chr19:-:39334525-39334554:39340339-39340368	cggcggcggtggcgcctac
PRMT1	NM_001536	11:9-11	15+6	4	0	1	chr19:+:50189471-50189500:50191418-50191447	ccggcatctccaccagcggga
ASNS	NM_001673	13:5-11	16+6	5	93	1	chr7:-:97482669-97482698:97488524-97488553	agaaactctttccaggttttga
ATP12A	NM_001676	23:3-17	10+8	5	0	0	chr13:+:25259482-25259511:25281416-25281445	catcattatgggtcgcct
ATP6V1B1	NM_001692	14:5-9	7+12	6	0	1	chr2:+:71186196-71186225:71189906-71189935	atcaatgggatccagcgga
BSG	NM_001728	9:1-3	15+11	14	2178	1	chr19:+:572672-572701:579499-579528	gagcctccggggct-gccggcacagt
CDH4	NM_001794	16:14-16	7+12	14	0	1	chr20:+:60508153-60508182:60511794-60511823	ggaccaggggaatccgcgc
COL2A1	NM_001844	54:16-19	13+6	5	1895	1	chr12:-:48381463-48381492:48386660-48386689	gctggcgctgcgggatgaa
COL2A1	NM_001844	54:16-22	13+8	5	1863	1	chr12:-:48380642-48380671:48386660-48386689	gctggcgctgcgggatgaacc
COL2A1	NM_001844	54:16-33	13+7	5	1881	1	chr12:-:48376700-48376729:48386660-48386689	gctggcgctgcgggatgaac
COL2A1	NM_001844	54:16-38	13+7	5	1881	1	chr12:-:48374722-48374751:48386660-48386689	gctggcgctgcgggatgaac
COL4A1	NM_001845	52:5-22	12+7	5	0	1	chr13:-:110847436-110847465:110864920-110864949	caggacatcccgatggaat
COL6A1	NM_001848	35:18-27	9+12	10	427	1	chr21:+:47412283-47412312:47419570-47419599	ggggagcgggggaccaccagg
COL6A1	NM_001848	35:18-27	7+12	8	0	1	chr21:+:47412283-47412312:47419570-47419599	ggagcgggggacctccagg
COL6A1	NM_001848	35:18-27	5+14	20	1	1	chr21:+:47412283-47412312:47419570-47419599	agcgggggaccaccaggac
COL9A1	NM_001851	38:16-20	7+13	16	0	1	chr6:-:70970384-70970413:70979335-70979364	ccatcggggagcccagggtt
COL11A1	NM_001854	67:4-7	13+6	7	0	1	chr1:-:103491140-103491169:103540173-103540202	gaagcttttgagggcaaac
COL11A1	NM_001854	67:13-39	12+7	5	0	1	chr1:-:103428287-103428316:103480066-103480095	agcagggtcgggggaccaa
COL16A1	NM_001856	71:21-25	9+10	4	0	1	chr1:-:32154543-32154572:32156129-32156158	ggaaacctgggggatccct
COL16A1	NM_001856	71:21-29	9+10	4	0	1	chr1:-:32151342-32151371:32156129-32156158	ggaaacctgggggatccct
COL16A1	NM_001856	71:50-63	8+11	5	0	1	chr1:-:32124536-32124565:32134402-32134431	ggagcggggggccaccagg
DLST	NM_001933	15:8-12	6+14	6	194	1	chr14:+:75359660-75359689:75366625-75366654	aacctggtgattgaagacac
EEF2	NM_001961	15:1-9	6+19	4	127	0	chr19:-:3980678-3980707:3985375-3985404	ccatgggcattaaaagctgtgaccc
EEF2	NM_001961	15:1-9	5+20	9	126	0	chr19:-:3980678-3980707:3985375-3985404	catgggcattaaaagctgtgacccc
EEF2	NM_001961	15:4-9	5+20	9	126	0	chr19:-:3980678-3980707:3982804-3982833	catgggcattaaaagctgtgacccc
EIF5	NM_001969	12:6-11	14+5	4	0	1	chr14:+:103803535-103803564:103806763-103806792	caaaaacccacctgcgcct
EPHX2	NM_001979	19:5-19	10+8	4	1	0	chr8:+:27364482-27364511:27401960-27401989	cggaatccagggccaacc
FLT4	NM_002020	30:11-17	6+13	14	0	1	chr5:-:180047279-180047308:180050934-180050963	ataaggccggcgcacgcag
HTT	NM_002111	67:41-57	13+6	4	0	1	chr4:+:3201637-3201666:3227387-3227416	agcaaaccccgaaggtgcc
NR4A1	NM_002135	8:1-3	11+15	9	232	1	chr12:+:52445323-52445352:52448110-52448139	gagccggccgg-agatgccctgtatc
NR4A1	NM_002135	8:1-3	10+16	5	231	1	chr12:+:52445323-52445352:52448110-52448139	agccggccgg-agatgccctgtatcc
RBMX	NM_002139	9:5-7	7+11	8	0	0	chrX:-:135957513-135957542:135958661-135958690	gaagaggctattcaagca
RBMX	NM_002139	9:5-7	7+18	4	0	1	chrX:-:135957513-135957542:135958661-135958690	gaagaggctattcaagcacagatta
ITGA2	NM_002203	30:9-27	13+6	4	1	1	chr5:+:52351950-52351979:52379169-52379198	ttcagcattgaaggtactg
ITGA3	NM_002204	26:15-18	10+9	4	0	1	chr17:+:48154456-48154485:48155570-48155599	agtgcgccccgggcgagtc
ITGAL	NM_002209	31:2-17	14+8	4	0	1	chr16:+:30485590-30485619:30510658-30510687	caggtcggaaacggagccgcct
ITGAL	NM_002209	31:2-17	13+8	9	0	1	chr16:+:30485590-30485619:30510658-30510687	aggtcggaaacggagccgcct
ITGAL	NM_002209	31:2-28	13+6	15	0	1	chr16:+:30485590-30485619:30529117-30529146	aggtcggaaacgcgccttg
ITGB5	NM_002213	15:6-9	14+7	5	76	1	chr3:-:124527974-124528003:124540159-124540188	atccaaccagatggactatcc
ITPR2	NM_002223	57:23-46	9+10	6	0	1	chr12:-:26596554-26596583:26780965-26780994	accaccaggttggcccgcc
KPNA5	NM_002269	15:2-9	8+12	4	1	1	chr6:+:117010587-117010616:117043288-117043317	aagaacagggtttcgccttg
KPNA5	NM_002269	15:2-9	7+12	17	0	1	chr6:+:117010587-117010616:117043288-117043317	agaacagggtttcgccttg
LAMB2	NM_002292	32:15-24	7+18	5	37	1	chr3:-:49161504-49161533:49165890-49165919	tgccatgcctgtgattgtgactctc
LRP1	NM_002332	89:25-48	6+13	8	2	1	chr12:+:57570999-57571028:57587681-57587710	ggatgggagaccgcctgtg
LRP5	NM_002335	23:4-22	5+15	4	0	1	chr11:+:68131382-68131411:68213903-68213932	tttctgctcctgaacccgcc
MAP4	NM_002375	19:1-9	13+6	4	0	1	chr3:-:47918984-47919013:48130262-48130291	cggcggcggcggtgaatag
MUC5B	NM_002458	49:3-27	12+6	48	0	0	chr11:+:1247477-1247506:1260667-1260696	ccagcctgagccgccttg
MUC5B	NM_002458	49:9-27	13+6	15	0	1	chr11:+:1250505-1250534:1260667-1260696	ccaggcaggtctcgccttg
NDUFB5	NM_002492	6:1-4	10+16	9	38	1	chr3:+:179322698-179322727:179334770-179334799	aaggctgctgg-tcaagctgaactag
PEBP1	NM_002567	4:1-4	10+9	11	0	1	chr12:+:118574120-118574149:118582390-118582419	gcccacccagggccaccac
PDE4B	NM_002600	17:6-9	5+20	4	104	0	chr1:+:66723517-66723546:66821209-66821238	aacaagttcaaaagaatgctgaacc
PI4KA	NM_002650	23:1-9	18+8	6	63	1	chr22:-:21081656-21081685:21088682-21088711	actacatctggatcgac-ttcctggt
PLS1	NM_002670	16:3-16	11+8	9	0	1	chr3:+:142388366-142388395:142430713-142430742	agtttctgtcagatacgcc
PLXNB1	NM_002673	38:23-26	9+9	4	0	0	chr3:-:48454000-48454029:48455078-48455107	atgtacaggttcatccac
PLXNB1	NM_002673	38:23-26	9+10	5	0	1	chr3:-:48454000-48454029:48455078-48455107	atgtacaggttcacccaca
PLXNB1	NM_002673	38:23-26	9+10	4	0	1	chr3:-:48454000-48454029:48455078-48455107	atgtacaggttcctccaca
PLXNB1	NM_002673	38:23-26	9+10	17	0	0	chr3:-:48454000-48454029:48455078-48455107	atgtacaggttcatccaca
PTPN4	NM_002830	27:7-22	8+11	21	0	1	chr2:+:120639696-120639725:120714591-120714620	tgttcagtgatgaggccac
PTPRD	NM_002839	45:11-15	8+11	26	0	1	chr9:-:8527324-8527353:8733779-8733808	gctgcgagaatctattggt
UPF1	NM_002911	24:16-21	7+12	10	0	1	chr19:+:18971218-18971247:18976097-18976126	tgaacagggcccgccttcc
ROBO2	NM_002942	26:12-14	7+11	4	0	0	chr3:+:77614242-77614271:77623649-77623678	acacaagggttgatcgcc
ROBO2	NM_002942	26:22-25	6+13	10	0	1	chr3:+:77666895-77666924:77693854-77693883	aacatggaggacgccttgg
SLC6A12	NM_003044	17:1-5	12+7	18	0	1	chr12:-:313835-313864:322455-322484	catgcacacagggcgcctt
SLIT1	NM_003061	37:4-8	13+6	5	0	1	chr10:-:98823346-98823375:98917574-98917603	tttgtaaagactgccgcct
SPARC	NM_003118	10:5-7	6+13	9	0	1	chr5:-:151047132-151047161:151051133-151051162	agaaggacatcccgccttg
SPTA1	NM_003126	52:29-50	9+10	5	0	1	chr1:-:158583628-158583657:158614977-158615006	agttgcaggacacattgat
SPTAN1	NM_003127	56:2-54	8+11	45	0	1	chr9:+:131329227-131329256:131394850-131394879	acttgcaggacacattgac
SPTAN1	NM_003127	56:3-38	10+9	8	0	1	chr9:+:131331147-131331176:131374387-131374416	aaccacacggggcccgcct
SPTAN1	NM_003127	56:33-54	10+11	15	0	1	chr9:+:131370299-131370328:131394850-131394879	tgaattgcaggacactttgac
SSRP1	NM_003146	17:1-3	9+10	14	0	1	chr11:-:57102093-57102122:57103203-57103232	ctgaggtggaatgatggtc
SVIL	NM_003174	36:25-29	9+10	5	0	1	chr10:-:29760143-29760172:29773584-29773613	atcctcagggtccaggttc
SYN2	NM_003178	12:5-12	10+9	4	0	1	chr3:+:12187306-12187335:12224811-12224840	gccatgcgtggagcggaac
ADAM17	NM_003183	19:2-9	13+7	5	13	1	chr2:-:9658347-9658376:9683281-9683310	agctttgaaaaggcatttta
TCEA2	NM_003195	10:6-9	6+13	31	0	1	chr20:+:62701145-62701174:62703222-62703251	aggaacggtgcagacccgc
TPR	NM_003292	51:26-38	7+11	6	91	0	chr1:-:186301446-186301475:186313037-186313066	tctcaggtttcggctacc
TTN	NM_003319	191:55-127	12+7	49	0	1	chr2:-:179458173-179458202:179500166-179500195	gacactaggagggggttcc
TTN	NM_003319	191:56-103	9+10	8	0	1	chr2:-:179473175-179473204:179499891-179499920	cctcacctggagcacctga
UBA7	NM_003335	24:10-14	14+5	12	0	1	chr3:-:49847587-49847616:49848416-49848445	ggactgtcccctggggcgc
VASP	NM_003370	13:1-3	9+10	6	0	1	chr19:+:46011005-46011034:46021186-46021215	agccatgagggtagtcatc
VEGFA	NM_003376	8:4-8	13+9	12	0	1	chr6:+:43746244-43746273:43752277-43752306	aatgtgaattgcaggatgtgaca
VEGFA	NM_003376	8:5-7	12+12	4	7	1	chr6:+:43746626-43746655:43749692-43749721	aagacaagaaaa-tccctgtgggc
ZAN	NM_003386	48:11-43	7+12	176	0	1	chr7:+:100346064-100346093:100391441-100391470	aatgcaggccatgaagtgt
ZAN	NM_003386	48:11-43	7+12	9	0	1	chr7:+:100346064-100346093:100391441-100391470	aatgtaggccatggagtgt
ZAN	NM_003386	48:11-43	7+16	5	0	1	chr7:+:100346064-100346093:100391441-100391470	aatgcaggccatgaagtgtccag
ZAN	NM_003386	48:39-43	7+12	176	0	1	chr7:+:100386940-100386969:100391441-100391470	aatgcaggccatgaagtgt
ZAN	NM_003386	48:39-43	7+12	9	0	1	chr7:+:100386940-100386969:100391441-100391470	aatgtaggccatggagtgt
ZAN	NM_003386	48:39-43	7+16	5	0	1	chr7:+:100386940-100386969:100391441-100391470	aatgcaggccatgaagtgtccag
MAD1L1	NM_003550	19:1-7	15+5	4	0	1	chr7:-:2257649-2257678:2272506-2272535	tgcgagcggctgcggaaaat
SLC4A7	NM_003615	25:8-21	9+11	4	0	1	chr3:-:27433270-27433299:27465527-27465556	tcagcaagttttattccaat
RANBP3	NM_003624	17:3-9	11+8	23	1	1	chr19:-:5928069-5928098:5951403-5951432	actggctgggggagaaaga
DGKZ	NM_003646	31:5-20	6+13	4	0	1	chr11:+:46391071-46391100:46396981-46397010	cgcgagggccgcgcagcag
PDLIM4	NM_003687	7:4-7	15+5	59	0	1	chr5:+:131606757-131606786:131607717-131607746	gtctccgccccccagggggc
SPINT1	NM_003710	11:7-11	8+11	12	0	1	chr15:+:41146691-41146720:41148967-41148996	tgaaaaacggctctgtgga
EIF3B	NM_003751	19:3-9	13+7	9	98	1	chr7:+:2402370-2402399:2406633-2406662	cggattttgacaagtatatg
EIF3C	NM_003752	21:3-15	17+7	23	1827	1	chr16:+:28725058-28725087:28738341-28738370	agtgccaaggacaagaggtttgag
EIF3C	NM_003752	21:3-18	17+6	4	0	1	chr16:+:28725058-28725087:28746098-28746127	agtgccaaggacaagaggaaaga
EIF3C	NM_003752	21:11-16	5+16	14	0	1	chr16:+:28735755-28735784:28743149-28743178	tgaacgatcctttacaaccgc
ADAM15	NM_003815	21:17-21	10+10	6	0	1	chr1:+:155032421-155032450:155034935-155034964	cagctcgaaggaccagcgcc
ADAM15	NM_003815	21:17-21	9+10	5	0	1	chr1:+:155032421-155032450:155034935-155034964	agctcgaaggaccagcgcc
FCGBP	NM_003890	36:4-31	14+5	13	0	1	chr19:-:40364406-40364435:40423978-40424007	ccagacaactgccgccttg
FCGBP	NM_003890	36:4-31	13+6	4	0	1	chr19:-:40364406-40364435:40423978-40424007	cagctaactgccgccttgc
SGPL1	NM_003901	15:3-6	10+8	5	0	0	chr10:+:72604366-72604395:72617370-72617399	cagccagagagacgcctt
MCM3AP	NM_003906	28:3-18	14+5	6	0	0	chr21:-:47674729-47674758:47700410-47700439	aggaagaaaataaggttaa
HERC1	NM_003922	78:7-32	12+7	5	0	1	chr15:-:63982817-63982846:64046703-64046732	aggagccaatgggtatccc
HERC1	NM_003922	78:57-59	14+5	33	0	1	chr15:-:63935228-63935257:63937190-63937219	atcacattgccagggatgg
HERC1	NM_003922	78:57-59	14+6	6	0	1	chr15:-:63935228-63935257:63937190-63937219	atcacattgccagggatggc
HERC1	NM_003922	78:57-60	14+5	175	0	1	chr15:-:63933813-63933842:63937190-63937219	atcacattgccagggatgt
HERC1	NM_003922	78:57-60	14+6	40	0	1	chr15:-:63933813-63933842:63937190-63937219	atcacattgccagggatgtt
HERC1	NM_003922	78:57-62	14+5	83	0	1	chr15:-:63930946-63930975:63937190-63937219	atcacattgccagggataa
HERC1	NM_003922	78:57-62	14+6	121	0	1	chr15:-:63930946-63930975:63937190-63937219	atcacattgccagggataac
HERC1	NM_003922	78:57-62	14+7	13	0	1	chr15:-:63930946-63930975:63937190-63937219	atcacattgccagggataaca
HERC1	NM_003922	78:57-65	14+5	48	0	1	chr15:-:63928312-63928341:63937190-63937219	atcacattgccagggcttt
HERC1	NM_003922	78:57-69	14+7	4	0	1	chr15:-:63922805-63922834:63937190-63937219	atcacattgccaggatcgcct
HERC1	NM_003922	78:57-74	14+5	19	0	1	chr15:-:63915061-63915090:63937190-63937219	atcacattgccagggaact
HERC1	NM_003922	78:57-75	14+5	26	0	1	chr15:-:63908852-63908881:63937190-63937219	atcacattgccagggttcc
AP3D1	NM_003938	30:19-28	10+9	5	0	1	chr19:-:2109177-2109206:2115536-2115565	aggttgcaggtgacgcctt
USP13	NM_003940	21:9-13	6+14	5	0	1	chr3:+:179448019-179448048:179462830-179462859	acagatgatgaacttatcgc
HIP1R	NM_003959	32:14-21	12+7	4	0	1	chr12:+:123340681-123340710:123343384-123343413	aggaggctgagacacgcct
HIP1R	NM_003959	32:19-21	12+7	6	0	1	chr12:+:123342767-123342796:123343384-123343413	ccagctacccaggacgcct
CDH17	NM_004063	18:4-10	13+6	4	0	1	chr8:-:95178175-95178204:95189814-95189843	cacagtctccagggtaaca
EFEMP1	NM_004105	11:5-8	15+11	4	37	1	chr2:-:56102171-56102200:56108746-56108775	ggagcagtgcgta-gacattgatgaa
TRIP12	NM_004238	41:9-16	18+5	23	5	1	chr2:-:230672551-230672580:230679988-230680017	agcacaattttgatattatgaac
RECQL4	NM_004260	21:3-8	11+7	7	0	0	chr8:-:145740597-145740626:145742797-145742826	ggccgaagaggagacgcc
CHD1L	NM_004284	23:12-15	15+7	8	30	1	chr1:+:146743913-146743942:146751698-146751727	tgagtactagggcaggtggagt
COX15	NM_004376	9:1-6	7+18	5	23	1	chr10:-:101480796-101480825:101491716-101491745	gcacaagttgcctgaaacccaccaa
EPRS	NM_004446	32:5-7	5+20	4	31	0	chr1:-:220198571-220198600:220205728-220205757	agtggttacttacacattgggcatg
ACSL3	NM_004457	17:13-15	10+9	10	0	1	chr2:+:223793625-223793654:223797883-223797912	tgggaggtaggatcgtaaa
BPTF	NM_004459	30:1-25	7+14	11	0	1	chr17:+:65822424-65822453:65944196-65944225	actccaggaatgatggtctgt
FARSA	NM_004461	13:8-11	10+9	11	0	1	chr19:-:13035311-13035340:13035903-13035932	ctcacacggggtatcacgc
GOLGA2	NM_004486	26:15-21	6+13	17	1	1	chr9:-:131020820-131020849:131023732-131023761	agcagggagatggaatgga
USP6	NM_004505	30:18-28	9+10	4	0	1	chr17:+:5048129-5048158:5073773-5073802	gctgcagagggttcgcctt
NEB	NM_004543	149:13-41	5+13	4	0	0	chr2:-:152522886-152522915:152563394-152563423	tgacgtgcaaatataagg
NEB	NM_004543	149:17-41	5+13	4	0	0	chr2:-:152522886-152522915:152553150-152553179	tgacgtgcaaatataagg
NEB	NM_004543	149:20-144	9+11	6	0	1	chr2:-:152348979-152349008:152550836-152550865	agagtgagggttctttattc
NEB	NM_004543	149:27-144	9+11	6	0	1	chr2:-:152348979-152349008:152543932-152543961	agagtgagggttctttattc
NEB	NM_004543	149:32-41	5+13	4	0	0	chr2:-:152522886-152522915:152536234-152536263	tgacgtgcaaatataagg
NEB	NM_004543	149:33-144	9+11	6	0	1	chr2:-:152348979-152349008:152534389-152534418	agagtgagggttctttattc
NEB	NM_004543	149:35-41	5+13	4	0	0	chr2:-:152522886-152522915:152531800-152531829	tgacgtgcaaatataagg
NEB	NM_004543	149:37-144	9+11	6	0	1	chr2:-:152348979-152349008:152528882-152528911	agagtgagggttctttattc
NEB	NM_004543	149:41-144	9+11	6	0	1	chr2:-:152348979-152349008:152522603-152522632	agagtgagggttctttattc
NEB	NM_004543	149:49-144	9+11	6	0	1	chr2:-:152348979-152349008:152512666-152512695	agagtgagggttctttattc
NEB	NM_004543	149:67-85	12+8	4	0	1	chr2:-:152424663-152424692:152482047-152482076	attatagtcaggtatctcta
NEB	NM_004543	149:69-144	9+11	6	0	1	chr2:-:152348979-152349008:152475964-152475993	agagtgagggttctttattc
NEB	NM_004543	149:73-144	9+11	6	0	1	chr2:-:152348979-152349008:152470789-152470818	agagtgagggttctttattc
NEB	NM_004543	149:77-144	9+11	6	0	1	chr2:-:152348979-152349008:152466322-152466351	agagtgagggttctttattc
NEB	NM_004543	149:85-144	9+11	6	0	0	chr2:-:152348979-152349008:152424584-152424613	agagtgagggttctttattc
NEB	NM_004543	149:86-144	9+11	6	0	1	chr2:-:152348979-152349008:152423681-152423710	agagtgagggttctttattc
NEB	NM_004543	149:93-144	9+11	6	0	1	chr2:-:152348979-152349008:152418623-152418652	agagtgagggttctttattc
NEB	NM_004543	149:108-144	9+11	6	0	1	chr2:-:152348979-152349008:152397960-152397989	agagtgagggttctttattc
NEB	NM_004543	149:129-144	9+11	6	0	1	chr2:-:152348979-152349008:152372972-152373001	agagtgagggttctttattc
NDUFS2	NM_004550	15:5-14	14+5	8	407	1	chr1:+:161179074-161179103:161183653-161183682	acagtggatccgagtgctg
PLCB2	NM_004573	32:5-8	10+9	6	0	1	chr15:-:40591400-40591429:40594470-40594499	ggacatgatgaatgacgcc
PLCB2	NM_004573	32:16-18	5+14	12	0	1	chr15:-:40587232-40587261:40588496-40588525	gcccgcgacaacaagcgcc
SLC9A5	NM_004594	16:14-16	9+10	8	0	1	chr16:+:67298980-67299009:67304640-67304669	aggacacagggacgccttg
IL1R2	NM_004633	9:3-9	8+10	4	124	0	chr2:+:102626259-102626288:102644687-102644716	actactaggcctcctcca
USP9Y	NM_004654	46:1-6	12+7	4	0	1	chrY:+:14813955-14813984:14837045-14837074	tatgtgttggagcgccttg
AP4M1	NM_004722	15:1-9	6+15	4	0	1	chr7:+:99699366-99699395:99702667-99702696	aagactgagatgcgccttggc
TJP2	NM_004817	23:14-17	11+7	80	0	0	chr9:+:71852023-71852052:71854852-71854881	gctgcgagaagggataag
TJP2	NM_004817	23:14-19	11+7	4	0	0	chr9:+:71852023-71852052:71862927-71862956	gctgcgagaaggatggaa
CLTC	NM_004859	32:29-31	16+6	5	0	1	chr17:+:57762558-57762587:57767996-57768025	agacagcctttacaaggatgga
ATP5J2	NM_004889	4:2-4	17+9	11	17	1	chr7:-:99055949-99055978:99057708-99057737	ggagcgtttcaaaga-gagcacgagc
ABCC1	NM_004996	31:13-27	8+11	4	0	1	chr16:+:16162130-16162159:16225645-16225674	tcgtgcagggcgccttggc
NRCAM	NM_005010	28:10-24	6+12	74	0	0	chr7:-:107818528-107818557:107864168-107864197	ggactgtccccagtgctc
NRCAM	NM_005010	28:10-24	6+13	8	0	1	chr7:-:107818528-107818557:107864168-107864197	ggactgtccccagtcctcc
NRCAM	NM_005010	28:10-24	6+13	14	0	0	chr7:-:107818528-107818557:107864168-107864197	ggactgtccccagtgctcc
NRCAM	NM_005010	28:10-24	6+14	11	0	1	chr7:-:107818528-107818557:107864168-107864197	ggactgtccccagtactccc
NRCAM	NM_005010	28:10-24	6+14	85	0	1	chr7:-:107818528-107818557:107864168-107864197	ggactgtccccagtgatccc
NRCAM	NM_005010	28:10-24	6+14	6	0	1	chr7:-:107818528-107818557:107864168-107864197	ggactgtccccagtggtccc
NRCAM	NM_005010	28:10-24	6+14	26	0	1	chr7:-:107818528-107818557:107864168-107864197	ggactgtccccagtgttccc
NRCAM	NM_005010	28:10-24	6+14	59	0	0	chr7:-:107818528-107818557:107864168-107864197	ggactgtccccagtgctccc
NRCAM	NM_005010	28:10-24	6+17	15	0	1	chr7:-:107818528-107818557:107864168-107864197	ggactgtccccagtgcaccctcg
PCBP2	NM_005016	15:8-10	10+16	4	86	1	chr12:+:53856322-53856351:53859715-53859744	aggtggtcagg-cctataccattcaa
PLS3	NM_005032	16:1-8	13+8	4	0	1	chrX:+:114795558-114795587:114871147-114871176	tctgcgaccttacgccttggc
QARS	NM_005051	24:8-12	7+12	12	0	1	chr3:-:49137862-49137891:49139260-49139289	agcctgggctacacgcctt
JMJD7-PLA2G4B	NM_005090	25:16-18	11+11	11	0	1	chr15:+:42135980-42136009:42137045-42137074	aggaggatgaggcgccttggcc
JMJD7-PLA2G4B	NM_005090	25:16-18	10+11	11	0	1	chr15:+:42135980-42136009:42137045-42137074	ggaggatgaggcgccttggcc
MED12	NM_005120	45:21-30	13+6	6	180	1	chrX:+:70347288-70347317:70351922-70351951	gggagctgttcagggagat
THOC1	NM_005131	21:2-10	6+13	4	0	1	chr18:-:247928-247957:265456-265485	ggcaggatctattccaatt
THOC1	NM_005131	21:4-10	8+13	4	0	1	chr18:-:247928-247957:264025-264054	actgtaggctctattccaatt
EGFR	NM_005228	28:18-21	5+14	11	0	1	chr7:+:55241707-55241736:55259411-55259440	ataaggggcatgcactact
GFRA1	NM_005264	11:1-7	10+11	4	0	1	chr10:-:117856246-117856275:118032674-118032703	tgagtccaggagctcgccttg
GGT1	NM_005265	16:6-13	12+8	5	0	1	chr22:+:25010844-25010873:25023818-25023847	acagcaccacacgccttggc
SHMT2	NM_005412	12:2-11	8+11	50	0	1	chr12:+:57624754-57624783:57627785-57627814	cctcagagggggcaccagc
TP73	NM_005427	14:6-9	14+5	34	0	1	chr1:+:3640004-3640033:3644692-3644721	atgagccaccacacgcctt
ITGA3	NM_005501	25:15-18	10+9	4	0	1	chr17:+:48154456-48154485:48155570-48155599	agtgcgccccgggcgagtc
HSPG2	NM_005529	97:9-78	14+5	18	0	1	chr1:-:22160389-22160418:22213707-22213736	gaagccaactgacgccttg
HSPG2	NM_005529	97:14-69	14+5	179	0	1	chr1:-:22168606-22168635:22207831-22207860	cctgggcaacaagcgcctt
HSPG2	NM_005529	97:14-78	14+5	1437	0	1	chr1:-:22160389-22160418:22207831-22207860	cctgggcaacaacgccttg
HSPG2	NM_005529	97:14-78	14+6	19	0	1	chr1:-:22160389-22160418:22207831-22207860	cctgggcaacaacgccttgc
HSPG2	NM_005529	97:14-78	14+7	9	0	1	chr1:-:22160389-22160418:22207831-22207860	cctgggcaacaacgccttgcc
HSPG2	NM_005529	97:14-86	14+6	10	0	1	chr1:-:22156555-22156584:22207831-22207860	cctgggcaacaaggacgcct
HSPG2	NM_005529	97:17-45	5+14	6	0	1	chr1:-:22182376-22182405:22206599-22206628	cctggcctcgggcgccttg
HSPG2	NM_005529	97:23-78	14+5	9	0	1	chr1:-:22160389-22160418:22202721-22202750	cctgggggacaacgccttg
HSPG2	NM_005529	97:32-44	6+13	5	330	1	chr1:-:22183659-22183688:22199112-22199141	acctggtccccagtctata
HSPG2	NM_005529	97:32-45	5+14	6	0	1	chr1:-:22182376-22182405:22199112-22199141	cctggcctcgggcgccttg
HSPG2	NM_005529	97:49-78	14+5	6	0	1	chr1:-:22160389-22160418:22181103-22181132	tccccacacccacgccttg
HSPG2	NM_005529	97:60-69	14+5	4	0	1	chr1:-:22168606-22168635:22174450-22174479	ggttcctcccacgcgcctt
HSPG2	NM_005529	97:60-78	14+5	23	0	1	chr1:-:22160389-22160418:22174450-22174479	ggttcctcccaccgccttg
HSPG2	NM_005529	97:68-78	14+5	4	0	1	chr1:-:22160389-22160418:22168731-22168760	gggtctccctaccgccttg
IL12RB1	NM_005535	17:2-12	11+8	224	209	0	chr19:-:18177478-18177507:18194241-18194270	gcagactcaggcctcagca
LAMA1	NM_005559	63:12-55	6+13	69	0	1	chr18:-:6958632-6958661:7037576-7037605	ataaggaattagcactgtc
LAMA1	NM_005559	63:14-29	10+9	9	0	1	chr18:-:7007246-7007275:7034477-7034506	tctttacagggaccgcgcc
LAMA5	NM_005560	80:1-32	5+14	4	0	1	chr20:-:60904943-60904972:60942004-60942033	ccggggctacgccaacgcc
LAMA5	NM_005560	80:5-32	5+14	4	0	1	chr20:-:60904943-60904972:60926964-60926993	ccggggctacgccaacgcc
PTK2	NM_005607	32:7-31	5+15	4	0	1	chr8:-:141675067-141675096:141856358-141856387	tagaggaagtcgccttggcc
ABCC9	NM_005691	38:11-35	12+7	5	0	0	chr12:-:21962860-21962889:22048208-22048237	ctgttcttgctgatttaat
PTPRU	NM_005704	31:16-21	9+12	4	0	1	chr1:+:29618509-29618538:29637967-29637996	gcacccggggggccgacgcct
KIF20A	NM_005733	19:9-16	11+8	4	0	1	chr5:+:137519241-137519270:137521200-137521229	tccagcggcagggagcggg
FARP1	NM_005766	27:9-19	9+11	5	0	1	chr13:+:99040703-99040732:99087829-99087858	gatgccaatgccgccttggc
FARP1	NM_005766	27:9-19	8+11	5	0	1	chr13:+:99040703-99040732:99087829-99087858	atgccaatgccgccttggc
DHRS2	NM_005794	9:4-6	12+7	4	0	1	chr14:+:24109075-24109104:24113319-24113348	atctgggccaagggagggg
HNRNPR	NM_005826	11:6-11	5+20	4	91	1	chr1:-:23637530-23637559:23650048-23650077	actgcgtatgaagattattactacc
CALCOCO2	NM_005831	13:4-10	6+14	5	5	1	chr17:+:46925788-46925817:46933453-46933482	actcagtgatgaaaactttg
STAG1	NM_005862	34:21-29	5+19	4	15	1	chr3:-:136068176-136068205:136136726-136136755	acagttcattcatacctagagaaa
STAG1	NM_005862	34:21-29	5+20	5	15	1	chr3:-:136068176-136068205:136136726-136136755	acagttcattcatacctagagaaat
STAG1	NM_005862	34:23-29	5+19	4	15	1	chr3:-:136068176-136068205:136096501-136096530	acagttcattcatacctagagaaa
STAG1	NM_005862	34:23-29	5+20	5	15	1	chr3:-:136068176-136068205:136096501-136096530	acagttcattcatacctagagaaat
STAG1	NM_005862	34:26-29	5+19	4	15	1	chr3:-:136068176-136068205:136082207-136082236	acagttcattcatacctagagaaa
STAG1	NM_005862	34:26-29	5+20	5	15	1	chr3:-:136068176-136068205:136082207-136082236	acagttcattcatacctagagaaat
MANBA	NM_005908	17:9-15	13+6	5	2	1	chr4:-:103557135-103557164:103592437-103592466	ctaggaataatggaatacg
PTK6	NM_005975	8:1-8	13+7	4	1	1	chr20:-:62161047-62161076:62168437-62168466	ggaggcggaaccggcatgtc
TBCD	NM_005993	39:30-35	9+10	4	0	1	chr17:+:80885835-80885864:80895146-80895175	ggcccatacgccacgcctt
CDC42BPB	NM_006035	37:23-33	14+5	33	0	1	chr14:-:103406255-103406284:103420534-103420563	ggctggtccgaagggagcg
ATP8A1	NM_006095	37:17-30	13+6	14	0	1	chr4:-:42454047-42454076:42554521-42554550	cagcatctccagtgttttc
VAV3	NM_006113	27:1-15	7+12	13	0	1	chr1:-:108291670-108291699:108507287-108507316	tccctggtggtcttatggc
PPP5C	NM_006247	13:5-8	9+10	6	0	1	chr19:+:46886704-46886733:46890349-46890378	ctcagagagggcaaccacg
MAP3K12	NM_006301	15:2-6	5+20	4	3	1	chr12:-:53879230-53879259:53881038-53881067	cccaacatgctaatcacctacgacg
MAP3K12	NM_006301	15:5-10	12+7	5	0	1	chr12:-:53877478-53877507:53879839-53879868	aagtcacccaagccacgcc
SRPX	NM_006307	10:5-9	13+5	113	19	0	chrX:-:38013807-38013836:38024021-38024050	aattcttactgagcaagc
NCOR1	NM_006311	46:15-35	5+18	4	0	1	chr17:-:15967472-15967501:16029395-16029424	ccaaggacacccaacacgccttg
NCOR1	NM_006311	46:31-35	5+18	5	0	1	chr17:-:15967472-15967501:15973478-15973507	gatgggacacccaacacgccttg
USP15	NM_006313	21:4-11	16+6	6	65	1	chr12:+:62708668-62708697:62783210-62783239	aaagctgacacaatagatacaa
ZER1	NM_006336	16:4-9	7+12	8	0	1	chr9:-:131504995-131505024:131515442-131515471	gctgcgagtgcagcggaac
NXF1	NM_006362	21:6-16	14+5	27	0	1	chr11:-:62563624-62563653:62569210-62569239	agaacagctaaacgccttg
NXF1	NM_006362	21:10-16	14+5	4	0	1	chr11:-:62563624-62563653:62567848-62567877	ccacctacatcacgccttg
IPO8	NM_006390	25:1-11	7+11	5	30	0	chr12:-:30819156-30819185:30848497-30848526	aaccaggatatttttgaa
TUSC4	NM_006545	11:3-8	10+9	8	0	1	chr3:-:50385812-50385841:50387095-50387124	acactagaggtattccaat
SLC17A3	NM_006632	12:4-12	5+14	6	1	1	chr6:-:25845497-25845526:25861851-25861880	tcaggttatcccgccttgg
SLC17A3	NM_006632	12:10-12	5+14	6	1	1	chr6:-:25845497-25845526:25849601-25849630	tcaggttatcccgccttgg
MTHFD2	NM_006636	8:3-5	15+5	21	394	1	chr2:+:74434924-74434953:74437068-74437097	agttgcctcttccagagcat
CYP46A1	NM_006668	15:1-8	13+6	5	0	1	chr14:+:100150844-100150873:100182146-100182175	cgccgcggcccgggttcct
CYP46A1	NM_006668	15:1-13	13+7	4	3	1	chr14:+:100150844-100150873:100191727-100191756	cgccgcggcccgggttcagc
SSFA2	NM_006751	17:6-14	15+5	4	53	1	chr2:+:182763810-182763839:182784022-182784051	tgggacagtttcaagtgttt
SPINK5	NM_006846	33:27-33	10+8	4	18	0	chr5:+:147503494-147503523:147516545-147516574	agagcatcttggacgaat
PRRX1	NM_006902	5:1-5	10+10	5	0	1	chr1:+:170633571-170633600:170705188-170705217	cagcaggacagcgccttggc
PRRX1	NM_006902	5:1-5	9+10	5	0	1	chr1:+:170633571-170633600:170705188-170705217	agcaggacagcgccttggc
PRKDC	NM_006904	86:5-36	5+13	16	0	0	chr8:-:48798679-48798708:48866897-48866926	acaggtgtgagcgccttg
PRKDC	NM_006904	86:10-36	5+13	16	0	0	chr8:-:48798679-48798708:48855768-48855797	acaggtgtgagcgccttg
PRKDC	NM_006904	86:11-36	6+13	9	0	1	chr8:-:48798679-48798708:48852110-48852139	caggagtttgagcgccttg
PRKDC	NM_006904	86:13-36	6+13	12	0	1	chr8:-:48798679-48798708:48848291-48848320	tgtgtgtgtgagcgccttg
PRKDC	NM_006904	86:17-36	7+13	5	0	1	chr8:-:48798679-48798708:48843231-48843260	ttgcaggcgtgagcgccttg
PRKDC	NM_006904	86:17-36	7+13	5	0	1	chr8:-:48798679-48798708:48843231-48843260	ttgcaggtatgagcgccttg
PRKDC	NM_006904	86:23-36	5+13	16	0	0	chr8:-:48798679-48798708:48827887-48827916	acaggtgtgagcgccttg
SNRPD1	NM_006938	4:2-4	15+5	5	0	1	chr18:+:19202733-19202762:19209022-19209051	atggaacaatcacagtttgc
TOPBP1	NM_007027	28:12-25	9+10	4	0	1	chr3:-:133329956-133329985:133362043-133362072	ggagcacgggaagaagact
SFRS16	NM_007056	21:6-11	7+12	8	0	1	chr19:+:45559763-45559792:45565411-45565440	agaagaaactatgcccgcc
SFRS16	NM_007056	21:12-16	8+11	6	0	1	chr19:+:45567456-45567485:45571677-45571706	agcgccgggcccaagctga
CLTA	NM_007096	7:4-7	14+12	7	316	1	chr9:+:36204147-36204176:36211599-36211628	aaagcaaacaaca-gggcagcagaag
CLTA	NM_007096	7:4-7	10+16	10	310	1	chr9:+:36204147-36204176:36211599-36211628	caaacaacaggg-cagcagaagaagc
TCEB2	NM_007108	4:2-4	18+8	8	5	1	chr16:-:2822074-2822103:2826993-2827022	agcagcggctgtacaa-gatgacacc
TRIO	NM_007118	57:3-48	13+6	10	0	1	chr5:+:14280516-14280545:14487572-14487601	cctgtattcccacgccttg
TRIO	NM_007118	57:16-48	14+6	19	1	1	chr5:+:14367059-14367088:14487572-14487601	agcatgccattgacgccttg
USF1	NM_007122	11:1-5	13+6	5	0	1	chr1:-:161011978-161012007:161015647-161015676	cggccttggccgcgtgatg
SP140	NM_007237	27:8-27	8+11	8	0	1	chr2:+:231112751-231112780:231177300-231177329	agacaaaggtaccaggatt
RANBP3	NM_007322	17:3-9	11+8	23	1	1	chr19:-:5928069-5928098:5951403-5951432	actggctgggggagaaaga
DLEC1	NM_007335	37:23-28	10+11	4	0	1	chr3:+:38151743-38151772:38157943-38157972	agaccagcctgacctccgcct
DLEC1	NM_007337	36:23-28	10+11	4	0	1	chr3:+:38151743-38151772:38157943-38157972	agaccagcctgacctccgcct
DGAT1	NM_012079	17:10-12	6+14	4	0	1	chr8:-:145541222-145541251:145541446-145541475	agcagggagatggactactc
DGAT1	NM_012079	17:10-12	6+15	22	0	1	chr8:-:145541222-145541251:145541446-145541475	agcagggagatggactactca
TRAM2	NM_012288	11:2-8	8+14	10	8	1	chr6:-:52370905-52370934:52400580-52400609	acagcaggcccgagccgcctgg
LPHN2	NM_012302	20:12-20	7+12	32	0	1	chr1:+:82433854-82433883:82456074-82456103	aattgcaggacattaactg
SHANK2	NM_012309	23:5-10	11+8	93	0	1	chr11:-:70653247-70653276:70820986-70821015	gagaacggagggtcgcctt
RNASEN	NM_013235	35:9-22	5+14	5	0	1	chr5:-:31448685-31448714:31508727-31508756	ccaggggattaacgccttg
RNASEN	NM_013235	35:15-22	5+14	5	0	1	chr5:-:31448685-31448714:31483660-31483689	ccaggggattaacgccttg
GNL2	NM_013285	16:7-15	12+8	4	0	1	chr1:-:38033336-38033365:38048378-38048407	cctgggcaacagcgccttcc
BAT2L	NM_013318	31:18-26	15+7	5	0	1	chr9:+:134354751-134354780:134362553-134362582	agagcagcagccagtggccgcc
BAT2L	NM_013318	31:18-29	16+5	5	540	1	chr9:+:134354751-134354780:134367555-134367584	gagagcagcagccatggccct
GGT1	NM_013430	16:6-13	12+8	5	0	1	chr22:+:25010844-25010873:25023818-25023847	acagcaccacacgccttggc
TNPO2	NM_013433	25:2-18	7+12	6	0	1	chr19:-:12814586-12814615:12831692-12831721	caggatggactcgacgcct
CCDC22	NM_014008	17:1-7	7+12	5	0	1	chrX:+:49092117-49092146:49103191-49103220	ccggctcggaggacacacg
SMARCAL1	NM_014140	18:6-12	11+9	14	0	1	chr2:+:217288377-217288406:217315568-217315597	cagtaaactaagacgccttg
SMARCAL1	NM_014140	18:6-12	11+10	248	0	1	chr2:+:217288377-217288406:217315568-217315597	cagtaaactaagacgccttgg
SMARCAL1	NM_014140	18:6-12	10+9	16	0	1	chr2:+:217288377-217288406:217315568-217315597	agtaaactaagacgccttg
SMARCAL1	NM_014140	18:6-12	10+10	264	0	1	chr2:+:217288377-217288406:217315568-217315597	agtaaactaagacgccttgg
SMARCAL1	NM_014140	18:6-12	9+10	13	0	1	chr2:+:217288377-217288406:217315568-217315597	gtaaactaagacgccttgg
INSRR	NM_014215	22:6-11	9+10	9	0	1	chr1:-:156815176-156815205:156819037-156819066	cgccgcctgatcgccttgg
ITPK1	NM_014216	11:1-4	13+7	5	1	1	chr14:-:93483117-93483146:93582116-93582145	cggcggcggcgggcggaacc
PPP2R1A	NM_014225	15:2-14	11+8	5	0	1	chr19:+:52705258-52705287:52728969-52728998	tttccttacaggcgccttg
YME1L1	NM_014263	19:6-15	5+20	6	69	0	chr10:-:27406627-27406656:27423759-27423788	aatggggcctgaaagaagaagtgtg
DAPK2	NM_014326	12:1-3	15+5	209	3	1	chr15:-:64275924-64275953:64338496-64338525	ctcagcctcccgccttggcc
DAPK2	NM_014326	12:1-3	14+5	530	0	1	chr15:-:64275924-64275953:64338496-64338525	tcagcctcccgccttggcc
EDC4	NM_014329	29:11-24	10+9	6	0	1	chr16:+:67912713-67912742:67916114-67916143	gcaaccgaagggtgtctca
GNL3	NM_014366	15:10-15	5+14	6	1380	1	chr3:+:52727033-52727062:52728208-52728237	gacaggttgaacagtctac
PELP1	NM_014389	17:9-12	13+6	6	0	1	chr17:-:4578222-4578251:4579091-4579120	agcatgaatattgcacggt
CPNE7	NM_014427	17:2-5	17+9	4	10	1	chr16:+:89644100-89644129:89650104-89650133	agtgcaccctggggca-gattgtggc
ZNF638	NM_014497	28:22-25	7+13	12	0	1	chr2:+:71651139-71651168:71655676-71655705	caataaagctaaaactccaa
ZNF638	NM_014497	28:22-25	6+13	113	0	1	chr2:+:71651139-71651168:71655676-71655705	aataaagctaaaactccaa
PRPF19	NM_014502	16:4-9	5+14	8	0	1	chr11:-:60668372-60668401:60670211-60670240	gaagggggttgcccagtgc
PRPF19	NM_014502	16:6-9	5+14	8	0	1	chr11:-:60668372-60668401:60669874-60669903	gaagggggttgcccagtgc
PRPF19	NM_014502	16:7-9	5+14	8	0	1	chr11:-:60668372-60668401:60668970-60668999	gaagggggttgcccagtgc
SENP1	NM_014554	18:8-11	6+14	4	0	1	chr12:-:48459434-48459463:48468106-48468135	tgaaggaactagcgtttatg
ARFGAP3	NM_014570	16:2-16	6+19	6	27	1	chr22:-:43193582-43193611:43243519-43243548	attcaggatcgctacggttcttaat
CYFIP1	NM_014608	31:2-29	12+7	4	192	1	chr15:+:22925870-22925899:22999338-22999367	ctgctctaccagccaaatt
KIAA0182	NM_014615	16:2-13	7+13	4	0	1	chr16:+:85667709-85667738:85699581-85699610	cccagtggaaccagccacgc
NPHS2	NM_014625	8:3-6	9+10	6	0	1	chr1:-:179523637-179523666:179530423-179530452	aggccctgggtcgccttgg
CROCC	NM_014675	37:2-12	9+10	4	0	1	chr1:+:17249264-17249293:17265403-17265432	agagcccagggccgccttg
KIAA0100	NM_014680	39:7-23	12+7	65	0	1	chr17:-:26958670-26958699:26968906-26968935	tccctgttcaggcacgcac
KIAA0100	NM_014680	39:7-37	12+6	5	0	0	chr17:-:26943186-26943215:26968906-26968935	tccctgttcaggcaccct
KIAA0562	NM_014704	22:6-8	5+17	15	0	1	chr1:-:3755654-3755683:3761470-3761499	ccagggttggtcaacgccttgg
KNTC1	NM_014708	64:1-60	8+10	7	0	0	chr12:+:123011869-123011898:123105025-123105054	aattgcaggatgtccagt
USP34	NM_014709	80:27-43	9+10	4	10	1	chr2:-:61492663-61492692:61538674-61538703	gtttcccggcccatgcacc
USP34	NM_014709	80:27-43	7+12	6	0	1	chr2:-:61492663-61492692:61538674-61538703	ttcccggcccatgcacctt
CUL7	NM_014780	26:21-26	8+11	4	0	1	chr6:-:43005720-43005749:43008267-43008296	aataccgggtgctggaggc
CUL7	NM_014780	26:21-26	7+12	4	0	1	chr6:-:43005720-43005749:43008267-43008296	ataccgggtgctggaggct
KIAA0319	NM_014809	21:2-20	9+10	8	0	1	chr6:-:24551724-24551753:24601276-24601305	aattgcaggacaaataagg
FCHSD2	NM_014824	20:13-19	8+11	8	1	1	chr11:-:72551975-72552004:72578909-72578938	acactaggaaaaaagcctt
URB1	NM_014825	39:35-37	7+13	8	0	1	chr21:-:33690199-33690228:33692840-33692869	aagcaaggcccgccttggcc
SEC16A	NM_014866	32:2-10	13+6	7	0	1	chr9:-:139358163-139358192:139373160-139373189	ctgggactacagcgccttg
RHOBTB3	NM_014899	12:1-10	5+14	4	0	1	chr5:+:95067359-95067388:95119500-95119529	atcatgctggcctattcca
LPHN1	NM_014921	23:10-15	13+7	6	0	1	chr19:-:14267928-14267957:14270212-14270241	aggagaacgtgggatcgcct
SAPS1	NM_014931	24:7-9	9+10	20	0	1	chr19:-:55752730-55752759:55753533-55753562	aggctgaggctggagccgc
SAPS1	NM_014931	24:18-21	12+7	19	0	1	chr19:-:55742830-55742859:55743442-55743471	tcagcctccaggcgccttg
CLSTN1	NM_014944	18:5-7	14+5	4	0	1	chr1:-:9804672-9804701:9809821-9809850	cctgggtggcaaggatgcg
CLSTN1	NM_014944	18:5-7	14+5	6	0	1	chr1:-:9804672-9804701:9809821-9809850	cctgggtggcatgggtgcg
CLSTN1	NM_014944	18:5-7	14+5	32	0	0	chr1:-:9804672-9804701:9809821-9809850	cctgggtggcaagggtgcg
KIFAP3	NM_014970	20:10-20	15+6	7	0	1	chr1:-:169890893-169890922:169985602-169985631	cactgcactcctacgccttgg
KIFAP3	NM_014970	20:10-20	14+6	13	0	1	chr1:-:169890893-169890922:169985602-169985631	actgcactcctacgccttgg
KIFAP3	NM_014970	20:16-20	12+6	5	0	0	chr1:-:169890893-169890922:169947225-169947254	caaggaaacacgccttgg
MAST1	NM_014975	26:6-26	12+7	19	0	1	chr19:+:12958472-12958501:12984422-12984451	aggttgccgaagggcgcct
PDCD11	NM_014976	36:6-28	12+9	5	0	1	chr10:+:105165836-105165865:105199502-105199531	agaagaacaaacgccttggcc
PDCD11	NM_014976	36:10-28	11+9	5	0	1	chr10:+:105173818-105173847:105199502-105199531	tctctacaaacgccttggcc
PDCD11	NM_014976	36:10-28	11+9	9	0	1	chr10:+:105173818-105173847:105199502-105199531	tctctaccaacgccttggcc
PDCD11	NM_014976	36:10-28	11+9	110	1	1	chr10:+:105173818-105173847:105199502-105199531	tctctactaacgccttggcc
PDCD11	NM_014976	36:20-28	12+9	7	0	1	chr10:+:105185253-105185282:105199502-105199531	gaagacattcacgccttggcc
STXBP5L	NM_014980	28:13-28	11+8	7	0	1	chr3:+:120957936-120957965:121137902-121137931	acagtgataaggttaatgc
WDFY3	NM_014991	68:27-35	13+7	4	0	1	chr4:-:85675000-85675029:85699655-85699684	tgtgattttgacgccttggc
WDFY3	NM_014991	68:30-35	13+7	4	0	1	chr4:-:85675000-85675029:85693987-85694016	agcttgacactcgccttggc
SETX	NM_015046	26:2-19	6+13	10	0	1	chr9:-:135158771-135158800:135229035-135229064	tccagggttcaagcacgcc
SLC8A2	NM_015063	10:4-6	6+13	6	0	1	chr19:-:47944414-47944443:47951065-47951094	accatcctctgctactcaa
KIF1B	NM_015074	47:16-46	6+15	5	0	1	chr1:+:10355194-10355223:10435312-10435341	tacaaggacaccaaacgcctt
KIF1B	NM_015074	47:16-46	5+15	5	0	1	chr1:+:10355194-10355223:10435312-10435341	acaaggacaccaaacgcctt
PHF8	NM_015107	22:6-19	12+7	5	0	1	chrX:-:53989343-53989372:54043027-54043056	tctgatagcaggtctatcc
MAPK8IP3	NM_015133	32:8-12	8+11	7	0	1	chr16:+:1798692-1798721:1810380-1810409	cctcctatgaaacgccttg
MAPK8IP3	NM_015133	32:9-16	6+13	7	0	1	chr16:+:1808131-1808160:1812836-1812865	tctcaggcttcaaccgcct
MAPK8IP3	NM_015133	32:24-27	5+16	7	0	1	chr16:+:1816775-1816804:1817564-1817593	ctggtgaagacatttgacgcc
NUP205	NM_015135	43:30-33	9+14	6	0	1	chr7:+:135304607-135304636:135310987-135311016	tagaagccgggcatttctcacaa
STAB1	NM_015136	69:6-63	12+7	6	0	1	chr3:+:52536714-52536743:52557040-52557069	actgtgatcaagtatgtgg
STAB1	NM_015136	69:25-67	12+8	30	1	1	chr3:+:52544494-52544523:52557886-52557915	ggcccggggcaggcaggcag
STAB1	NM_015136	69:46-52	11+9	4	0	1	chr3:+:52552346-52552375:52554219-52554248	tccgcctcctgcgccttggc
RTF1	NM_015138	18:11-14	14+5	7	0	1	chr15:+:41767988-41768017:41769655-41769684	aggacattgaagacgttac
FAM168A	NM_015159	8:2-7	16+6	4	10	1	chr11:-:73118659-73118688:73179449-73179478	acatggcctacacgggttaccc
ZFR2	NM_015174	19:13-19	15+6	16	0	1	chr19:-:3806094-3806123:3816671-3816700	cccggcatctccaggcacgcc
ZFR2	NM_015174	19:13-19	14+6	19	0	1	chr19:-:3806094-3806123:3816671-3816700	ccggcatctccaggcacgcc
ZFR2	NM_015174	19:13-19	13+6	16	0	1	chr19:-:3806094-3806123:3816671-3816700	cggcatctccaggcacgcc
SYNE2	NM_015180	115:5-80	12+7	5	0	1	chr14:+:64408651-64408680:64606658-64606687	agaaacagatcagttataa
SYNE2	NM_015180	115:22-51	11+8	4	0	1	chr14:+:64460658-64460687:64532149-64532178	ccaaatgggagcgccttgg
SYNE2	NM_015180	115:35-84	10+9	54	0	1	chr14:+:64486782-64486811:64612785-64612814	tgaattgcaggacacaaca
SYNE2	NM_015180	115:39-51	11+8	19	0	1	chr14:+:64491148-64491177:64532149-64532178	cagctactgagcgccttgg
SYNE2	NM_015180	115:39-109	11+8	7	0	1	chr14:+:64491148-64491177:64685925-64685954	cagctactgagggcgcctt
SYNE2	NM_015180	115:68-79	11+8	4	0	1	chr14:+:64587750-64587779:64604504-64604533	agcagcagcaggcaaataa
VPS13A	NM_015186	69:12-17	6+13	5	0	1	chr9:+:79835270-79835299:79843037-79843066	agaatggtttgacgccttg
VPS13A	NM_015186	69:18-28	13+9	5	0	1	chr9:+:79853078-79853107:79896782-79896811	catatatgatgaaggctgaaaa
CLEC16A	NM_015226	23:11-22	5+15	42	0	1	chr16:+:11114153-11114182:11260244-11260273	agcagggcttcgccttggcc
KIAA0664	NM_015229	26:10-23	8+11	4	0	1	chr17:-:2595362-2595391:2601189-2601218	agcacaggccaccgccttg
NUP160	NM_015231	36:14-16	5+20	5	9	1	chr11:-:47833952-47833981:47834867-47834896	gatgtagaaaatgtgatggaggata
GPR116	NM_015234	21:16-20	14+7	5	2	1	chr6:-:46823766-46823795:46828451-46828480	agaaatgatgatggtcaacat
UBR2	NM_015255	47:4-41	11+8	5	0	1	chr6:+:42562013-42562042:42646276-42646305	aggaagaagaggcgccttg
DPY19L1	NM_015283	22:1-19	7+11	9	0	0	chr7:-:34979910-34979939:35077429-35077458	gaagaggctatttggatg
KIAA0467	NM_015284	57:28-47	5+14	4	1	1	chr1:+:43902965-43902994:43909267-43909296	tcggggcggcgccttcgcc
VPS39	NM_015289	25:6-13	11+8	4	0	1	chr15:-:42459706-42459735:42479955-42479984	tgaattgcaggacacgaag
VPS39	NM_015289	25:6-14	11+8	99	0	1	chr15:-:42459082-42459111:42479955-42479984	tgaattgcaggacagatgt
VPS39	NM_015289	25:6-14	11+8	172	0	1	chr15:-:42459082-42459111:42479955-42479984	tgaattgcaggacatatgt
VPS39	NM_015289	25:6-14	11+8	177	0	0	chr15:-:42459082-42459111:42479955-42479984	tgaattgcaggacaaatgt
SYNE1	NM_015293	61:5-32	8+11	6	0	1	chr6:-:152545770-152545799:152630965-152630994	caggcagggttggtcaatt
KIAA1109	NM_015312	84:7-9	11+8	12	0	1	chr4:+:123109214-123109243:123113383-123113412	caaaatgatgaggccttgt
TENC1	NM_015319	29:3-18	11+9	4	0	1	chr12:+:53446247-53446276:53452830-53452859	gtgaagcaaagggcgccttg
SMG5	NM_015327	22:8-10	8+17	18	12	1	chr1:-:156237440-156237469:156238080-156238109	aaaagcagctccgtggactcagagc
TMEM131	NM_015348	41:9-26	6+19	4	12	1	chr2:-:98413950-98413979:98451237-98451266	aacagtgctcatccactgcagagtt
SAMM50	NM_015380	15:1-11	16+5	4	289	1	chr22:+:44351449-44351478:44377270-44377299	gactgtgcacgcccggagttt
SAMM50	NM_015380	15:1-12	16+5	4	289	1	chr22:+:44351449-44351478:44379812-44379841	gactgtgcacgcccggagttt
NBPF14	NM_015383	22:9-12	14+12	7	315	1	chr1:-:148012646-148012675:148014853-148014882	catcatgcccca-ggctcagcaggga
NBPF14	NM_015383	22:9-14	14+12	7	315	1	chr1:-:148011027-148011056:148014853-148014882	catcatgcccca-ggctcagcaggga
NBPF14	NM_015383	22:9-18	14+12	7	315	1	chr1:-:148007943-148007972:148014853-148014882	catcatgcccca-ggctcagcaggga
NBPF14	NM_015383	22:9-20	14+12	7	315	1	chr1:-:148006369-148006398:148014853-148014882	catcatgcccca-ggctcagcaggga
NBPF14	NM_015383	22:14-17	16+10	4	251	1	chr1:-:148008595-148008624:148010883-148010912	ctgttgacatggat-gaaattgaaaa
NBPF14	NM_015383	22:14-21	16+10	4	251	1	chr1:-:148005482-148005511:148010883-148010912	ctgttgacatggat-gaaattgaaaa
NBPF14	NM_015383	22:15-18	14+12	7	315	1	chr1:-:148007943-148007972:148010112-148010141	catcatgcccca-ggctcagcaggga
NBPF14	NM_015383	22:15-20	14+12	7	315	1	chr1:-:148006369-148006398:148010112-148010141	catcatgcccca-ggctcagcaggga
NBPF14	NM_015383	22:16-21	16+10	4	251	1	chr1:-:148005482-148005511:148009343-148009372	ctgttgacatggat-gaaattgaaaa
NBPF14	NM_015383	22:17-20	14+12	7	315	1	chr1:-:148006369-148006398:148008572-148008601	catcatgcccca-ggctcagcaggga
NIPBL	NM_015384	46:8-46	16+6	4	7	1	chr5:+:36972114-36972143:37063891-37063920	gaaggaactcctaaaggctcaa
INTS7	NM_015434	20:3-19	14+5	4	0	1	chr1:-:212118282-212118311:212193463-212193492	ccatcaccctccgccttgc
MTHFD1L	NM_015440	28:4-24	6+16	4	0	1	chr6:+:151198933-151198962:151336651-151336680	gccgagggagcgacacccgcgc
KRT23	NM_015515	9:1-7	6+13	4	0	1	chr17:-:39081797-39081826:39093597-39093626	ggaaggaaatctgccttgg
IBTK	NM_015525	29:3-6	6+13	5	0	1	chr6:-:82935335-82935364:82943875-82943904	tactgggtccctcgccttg
CLIP3	NM_015526	14:4-11	9+11	5	0	1	chr19:-:36508651-36508680:36517853-36517882	cggagtcgggttacttgtat
NBEA	NM_015678	59:5-49	6+13	17	0	1	chr13:+:35619509-35619538:36180562-36180591	gctgcgggaacttattcca
ADAR	NM_015840	15:3-12	6+14	9	54	1	chr1:-:154558810-154558839:154570877-154570906	agaacggagaaggcacaatc
ADAR	NM_015841	15:3-12	6+14	9	54	1	chr1:-:154558810-154558839:154570877-154570906	agaacggagaaggcacaatc
UBR5	NM_015902	59:17-21	11+8	9	1	1	chr8:-:103317494-103317523:103324569-103324598	tgaattgcaggacacaaac
UBR5	NM_015902	59:17-29	11+9	9	0	1	chr8:-:103307981-103308010:103324569-103324598	tgaattgcaggacacaaacg
UBR5	NM_015902	59:17-29	10+9	7	0	1	chr8:-:103307981-103308010:103324569-103324598	gaattgcaggacacaaacg
CUTC	NM_015960	9:1-3	11+9	9	0	1	chr10:+:101492137-101492166:101499466-101499495	cgggaaggccgggtgatgat
KLHL5	NM_015990	11:2-4	9+10	4	1	1	chr4:+:39077738-39077767:39083582-39083611	agctcacagggtcgccttg
SUV420H1	NM_016028	10:1-4	12+7	11	0	1	chr11:-:67947638-67947667:67980604-67980633	cggcggaggcggcgccttt
HDGFRP3	NM_016073	6:4-6	13+7	6	0	1	chr15:-:83807998-83808027:83826166-83826195	tatacttcaaaggacataac
ACTL6B	NM_016188	14:2-8	14+6	74	0	1	chr7:-:100245127-100245156:100253425-100253454	ggactgtcccaagggcgcct
MYO15A	NM_016239	65:34-46	13+5	15	0	0	chr17:+:18052865-18052894:18058627-18058656	ctacggggatgcggggca
MYO15A	NM_016239	65:35-37	14+5	171	5	1	chr17:+:18053828-18053857:18054149-18054178	agagccaaagctaaggccc
MYO15A	NM_016239	65:35-37	14+6	41	9	1	chr17:+:18053828-18053857:18054149-18054178	agagccaaagctaaggcccg
MYO15A	NM_016239	65:35-44	14+5	211	12	1	chr17:+:18053828-18053857:18057993-18058022	agagccaaagctaagatcc
MYO15A	NM_016239	65:35-53	14+5	47	4	1	chr17:+:18053828-18053857:18062588-18062617	agagccaaagctaagactc
MYO15A	NM_016239	65:35-53	14+6	8	5	1	chr17:+:18053828-18053857:18062588-18062617	agagccaaagctaagactcc
MYO15A	NM_016239	65:35-53	14+7	147	4	1	chr17:+:18053828-18053857:18062588-18062617	agagccaaagctaagactccc
MYO15A	NM_016239	65:35-53	14+8	32	38	1	chr17:+:18053828-18053857:18062588-18062617	agagccaaagctaagactcccc
MYO15A	NM_016239	65:35-60	14+5	4	4	1	chr17:+:18053828-18053857:18069674-18069703	agagccaaagctaaggcca
MYO15A	NM_016239	65:35-63	14+7	4	6	1	chr17:+:18053828-18053857:18075470-18075499	agagccaaagctaaggcctcc
BIRC6	NM_016252	74:31-54	5+14	4	0	1	chr2:+:32695340-32695369:32737999-32738028	agaaggaattcacgccttg
NAGPA	NM_016256	10:5-8	5+14	4	0	1	chr16:-:5077351-5077380:5078880-5078909	actggagtgtcgccttggc
LEF1	NM_016269	12:3-5	9+10	7	0	1	chr4:-:109004573-109004602:109084723-109084752	cgagaaccggcatgtccag
TRAP1	NM_016292	18:14-18	13+7	4	0	1	chr16:-:3708202-3708231:3713424-3713453	acagggccccaggatatacg
HERC5	NM_016323	23:2-22	10+9	205	0	1	chr4:+:89380592-89380621:89425645-89425674	aacagctaaggaatgcacg
HERC5	NM_016323	23:2-22	10+9	7	0	1	chr4:+:89380592-89380621:89425645-89425674	aacatctaaggactgcacg
SRRM2	NM_016333	15:3-5	13+6	7	0	1	chr16:+:2807551-2807580:2808470-2808499	ggcagagcccagcgccttg
COPB1	NM_016451	22:6-11	14+6	4	0	1	chr11:-:14501231-14501260:14510037-14510066	actgatctataaggttaatg
SPTBN5	NM_016642	68:7-47	8+12	33	1	1	chr15:-:42152927-42152956:42177932-42177961	cccgcagggacgccttggcc
SPTBN5	NM_016642	68:9-47	8+12	6	1	1	chr15:-:42152927-42152956:42175193-42175222	gggcccgggacgccttggcc
SPTBN5	NM_016642	68:27-47	9+12	5	0	1	chr15:-:42152927-42152956:42164499-42164528	gccacacgggacgccttggcc
SPTBN5	NM_016642	68:43-47	10+12	22	0	1	chr15:-:42152927-42152956:42154736-42154765	ccagaagcgggacgccttggcc
ADD3	NM_016824	15:1-12	8+11	4	0	1	chr10:+:111768028-111768057:111886174-111886203	gctgcgaagattcgggaac
ADD3	NM_016824	15:1-12	8+11	4	0	1	chr10:+:111768028-111768057:111886174-111886203	gctgcgaggattccggaac
ADD3	NM_016824	15:1-12	8+11	21	0	1	chr10:+:111768028-111768057:111886174-111886203	gctgcgaggattcgcgaac
ADD3	NM_016824	15:1-12	8+12	21	0	1	chr10:+:111768028-111768057:111886174-111886203	gctgcgagaattcgggaaca
ADD3	NM_016824	15:1-12	7+12	7	0	1	chr10:+:111768028-111768057:111886174-111886203	ctgcgagaattcgggaaca
MRPL39	NM_017446	10:3-9	5+20	4	14	1	chr21:-:26961165-26961194:26976107-26976136	taagagcacattttacaatatggga
MUC5AC	NM_017511	73:9-43	13+6	4	0	1	chr11:+:1157907-1157936:1260667-1260696	cctgacttctggcgccttg
MUC5AC	NM_017511	73:25-43	13+6	15	0	1	chr11:+:1250505-1250534:1260667-1260696	ccaggcaggtctcgccttg
STAB2	NM_017564	69:15-34	11+8	12	0	1	chr12:+:104049330-104049359:104092873-104092902	tttccccagagggaggagg
ZC3H7B	NM_017590	23:5-22	6+13	5	0	1	chr22:+:41723339-41723368:41752648-41752677	ccccacgttgggctaccac
NOTCH1	NM_017617	34:18-24	14+6	7	0	1	chr9:-:139401062-139401091:139404184-139404213	actgcacatagaggggcgcc
NOTCH1	NM_017617	34:18-24	13+6	5	0	1	chr9:-:139401062-139401091:139404184-139404213	ctgcacatagaggggcgcc
SUV420H1	NM_017635	11:1-4	12+7	11	0	1	chr11:-:67947638-67947667:67980604-67980633	cggcggaggcggcgccttt
ESRP1	NM_017697	16:7-15	12+7	6	60	1	chr8:+:95677006-95677035:95709079-95709108	caataatgccaagtatgca
TMEM104	NM_017728	10:1-10	9+10	5	0	1	chr17:+:72772687-72772716:72832065-72832094	gtgctgtaggctttcgccg
VPS13B	NM_017890	62:14-28	12+7	4	0	1	chr8:+:100160209-100160238:100519997-100520026	atgggagaaaacgccttgg
NPLOC4	NM_017921	17:1-6	11+8	5	0	1	chr17:-:79575819-79575848:79603941-79603970	cgagagaatcgccattcga
NBPF1	NM_017940	29:1-23	13+7	6	63	1	chr1:-:16895702-16895731:16939832-16939861	agcgtttctgaggcaatctg
IARS2	NM_018060	23:2-23	7+13	4	0	1	chr1:+:220269539-220269568:220320834-220320863	aaataagggtgttgatattc
ELP3	NM_018091	15:1-11	8+13	5	0	1	chr8:+:27950721-27950750:28013458-28013487	gcggagaggggatattccaat
INTS10	NM_018142	17:3-8	5+16	5	48	1	chr8:+:19677158-19677187:19682313-19682342	aagacgaagctatggagatat
NADSYN1	NM_018161	21:6-12	13+7	8	0	1	chr11:+:71183517-71183546:71192401-71192430	cctgacaaagcacgccttgg
KIRREL	NM_018240	15:1-15	16+6	5	1	0	chr1:+:157963489-157963518:158064433-158064462	gatactttctcccaagggaccc
NEIL3	NM_018248	10:1-6	6+14	4	0	1	chr4:+:178231234-178231263:178262629-178262658	ccgcaggtgccgtacagcag
NEIL3	NM_018248	10:1-6	5+14	3257	0	1	chr4:+:178231234-178231263:178262629-178262658	cgcaggtgccgtacagcag
NEIL3	NM_018248	10:1-6	5+14	24	0	1	chr4:+:178231234-178231263:178262629-178262658	cgcaggtgccgtatagcag
NEIL3	NM_018248	10:1-6	5+15	12	0	1	chr4:+:178231234-178231263:178262629-178262658	cgcaggtgccgtacagcagg
WDR12	NM_018256	13:4-12	11+8	15	0	1	chr2:-:203747477-203747506:203764253-203764282	cagaggaatggttataagg
TSNAXIP1	NM_018430	16:2-16	9+10	10	0	1	chr16:+:67848275-67848304:67861655-67861684	aggacggtggccatgagga
VPS33B	NM_018668	23:12-14	7+12	5	0	1	chr15:-:91548655-91548684:91549202-91549231	tatgatgatattggcgcct
PRDM5	NM_018699	16:1-5	9+11	4	0	1	chr4:-:121739653-121739682:121843670-121843699	tgcggaaggatcgccttggc
PRDM5	NM_018699	16:1-5	8+11	4	0	1	chr4:-:121739653-121739682:121843670-121843699	gcgaaagcatcgccttggc
DNAH7	NM_018897	65:1-61	6+13	6	0	1	chr2:-:196636585-196636614:196933420-196933449	agcaggtctcgtacagcag
PDE7B	NM_018945	13:7-11	10+10	14	0	1	chr6:+:136475284-136475313:136502364-136502393	agagccaaaggctcgccttg
SH3BP1	NM_018957	18:3-10	6+13	8	0	1	chr22:+:38037456-38037485:38041371-38041400	cgggtggaccactcgcctt
TREM2	NM_018965	5:3-5	5+14	5	0	1	chr6:-:41126489-41126518:41127529-41127558	ccaggggctgagggacacg
SLC38A2	NM_018976	16:12-14	18+8	11	1	1	chr12:-:46756392-46756421:46757508-46757537	atacctaacattttac-gatccggag
WNK1	NM_018979	28:1-6	11+9	5	0	1	chr12:+:863461-863490:968410-968439	gtgaattgcaggatattcca
WNK1	NM_018979	28:1-6	10+9	30	0	1	chr12:+:863461-863490:968410-968439	tgaattgcaggatattcca
POLR1B	NM_019014	15:3-6	15+5	4	0	1	chr2:+:113305115-113305144:113309351-113309380	catgaggtggcagagggcac
ABCC1	NM_019862	30:13-26	8+11	4	0	1	chr16:+:16162130-16162159:16225645-16225674	tcgtgcagggcgccttggc
ABCC1	NM_019898	30:13-26	8+11	4	0	1	chr16:+:16162130-16162159:16225645-16225674	tcgtgcagggcgccttggc
ABCC1	NM_019899	29:13-25	8+11	4	0	1	chr16:+:16162130-16162159:16225645-16225674	tcgtgcagggcgccttggc
ABCC1	NM_019900	30:13-27	8+11	4	0	1	chr16:+:16162130-16162159:16225645-16225674	tcgtgcagggcgccttggc
GRIPAP1	NM_020137	26:13-26	9+11	46	0	1	chrX:-:48830668-48830697:48844198-48844227	tggagcagggagatggaagt
GRIPAP1	NM_020137	26:13-26	9+12	5	0	1	chrX:-:48830668-48830697:48844198-48844227	tggagcagggagatggaagtt
GRIPAP1	NM_020137	26:13-26	9+13	7	0	1	chrX:-:48830668-48830697:48844198-48844227	tggagcagggagatggaagttc
GRIPAP1	NM_020137	26:13-26	9+14	5	0	1	chrX:-:48830668-48830697:48844198-48844227	tggagcagggagatggaagttct
XAB2	NM_020196	19:10-18	8+11	9	0	1	chr19:-:7684713-7684742:7687647-7687676	gctgcgaggagtaacgcct
ABCC9	NM_020297	38:11-35	12+7	5	0	0	chr12:-:21962860-21962889:22048208-22048237	ctgttcttgctgatttaat
ABCC9	NM_020298	37:11-34	12+7	5	0	0	chr12:-:21962860-21962889:22048208-22048237	ctgttcttgctgatttaat
CIAPIN1	NM_020313	9:1-8	6+14	27	0	1	chr16:-:57464222-57464251:57481253-57481282	ggcaggcacctgtcgccttg
CIAPIN1	NM_020313	9:1-8	5+14	63	0	1	chr16:-:57464222-57464251:57481253-57481282	gcaggcacctgtcgccttg
ZMIZ1	NM_020338	25:3-8	13+6	4	0	1	chr10:+:80899505-80899534:81036937-81036966	cataccccgaaacgccttg
SLC44A2	NM_020428	22:7-10	10+9	30	0	1	chr19:+:10742182-10742211:10742719-10742748	agcaaaccctgacgcctgg
ANK1	NM_020475	42:5-8	5+14	4	0	1	chr8:-:41581122-41581151:41584767-41584796	agaagaacggcatgacgcc
ANK1	NM_020476	42:5-8	5+14	4	0	1	chr8:-:41581122-41581151:41584767-41584796	agaagaacggcatgacgcc
ANK1	NM_020477	42:5-8	5+14	4	0	1	chr8:-:41581122-41581151:41584767-41584796	agaagaacggcatgacgcc
RPTOR	NM_020761	34:1-7	13+5	4	0	0	chr17:+:78519562-78519591:78765249-78765278	gatgaaggatcggggttt
RPTOR	NM_020761	34:17-31	7+12	906	0	1	chr17:+:78858919-78858948:78935193-78935222	ccggaaggccgcgtgatga
RPTOR	NM_020761	34:24-31	7+12	27	0	1	chr17:+:78899251-78899280:78935193-78935222	catgaaggccgcgtgatga
CASKIN1	NM_020764	20:3-15	10+11	4	0	1	chr16:-:2233913-2233942:2240073-2240102	acaacaagggagctctgaggc
ZNF398	NM_020781	7:2-4	13+7	5	1	1	chr7:+:148826007-148826036:148863249-148863278	gttgggattacagggcgcct
DOCK6	NM_020812	48:2-14	15+6	4	0	1	chr19:-:11352854-11352883:11364314-11364343	gcagctccctgggggcacagc
DOCK6	NM_020812	48:2-14	14+6	5	1	1	chr19:-:11352854-11352883:11364314-11364343	cagctccctgggggcacagc
KIAA1468	NM_020854	29:5-22	11+8	4	0	1	chr18:+:59888701-59888730:59942606-59942635	acgatgaccaggtgcaaac
DHX36	NM_020865	25:3-18	9+10	4	0	1	chr3:-:154002747-154002776:154032834-154032863	aaatgcaggaacgccttgg
COL20A1	NM_020882	36:11-22	12+6	4	6	0	chr20:+:61941833-61941862:61950409-61950438	tggtgaccacaggtgacg
MYH7B	NM_020884	43:1-3	10+9	4	0	1	chr20:+:33563273-33563302:33565736-33565765	cagacgtgaggtgcctgct
MYH7B	NM_020884	43:6-19	5+14	64	0	1	chr20:+:33568508-33568537:33577816-33577845	gcgcaggtgccgtacagca
PLEKHA4	NM_020904	20:8-19	8+11	5	152	1	chr19:-:49341357-49341386:49362116-49362145	aacacaggtccatggaaca
GPAM	NM_020918	22:8-18	14+5	4	0	1	chr10:-:113918122-113918151:113932727-113932756	agctgcaactgacgccttg
MYL6	NM_021019	7:2-4	16+10	5	15	1	chr12:+:56552466-56552495:56553758-56553787	gaagaccagaccgca-gagatgaatg
SLC8A1	NM_021097	10:6-10	15+7	10	0	1	chr2:-:40342740-40342769:40397420-40397449	aatcacaattgcaggacacatt
SLC4A5	NM_021196	26:11-18	12+7	7	1	1	chr2:-:74460661-74460690:74479305-74479334	tggacaagaaggccaacgc
RBM25	NM_021239	19:4-12	12+7	5	0	1	chr14:+:73544215-73544244:73572903-73572932	caactcttagcggcgcctt
IL22RA1	NM_021258	7:3-5	12+7	4	42	1	chr1:-:24454740-24454769:24463620-24463649	tctgcagaacagcaccttg
GPBP1L1	NM_021639	13:1-12	14+5	33	0	1	chr1:-:46095321-46095350:46152083-46152112	ccgccgcggcccgggttat
GPBP1L1	NM_021639	13:6-8	8+11	20	0	1	chr1:-:46106046-46106075:46120214-46120243	ggactatgaaaacccgcct
SVIL	NM_021738	38:27-31	9+10	5	0	1	chr10:-:29760143-29760172:29773584-29773613	atcctcagggtccaggttc
TIA1	NM_022037	12:1-10	8+11	11	0	1	chr2:-:70442597-70442626:70475536-70475565	agactcgggttcaattccc
HERC4	NM_022079	26:16-18	15+11	10	13	1	chr10:-:69716704-69716733:69726439-69726468	aggcctatggaat-gttggcagatat
TNN	NM_022093	19:3-9	14+5	5	0	1	chr1:+:175048814-175048843:175067467-175067496	ggactgtccccagggatat
TIA1	NM_022173	13:1-11	8+11	11	0	1	chr2:-:70442597-70442626:70475536-70475565	agactcgggttcaattccc
ERAP2	NM_022350	19:1-11	10+9	4	0	1	chr5:+:96212202-96212231:96237209-96237238	atgatgtaaggctcgcctt
ROBO3	NM_022370	28:13-15	5+14	5	0	1	chr11:+:124744776-124744805:124745459-124745488	ggactgtccccagtggccc
ROBO3	NM_022370	28:13-15	5+15	51	0	1	chr11:+:124744776-124744805:124745459-124745488	ggactgtccccagtggcccc
ROBO3	NM_022370	28:13-15	5+16	99	0	1	chr11:+:124744776-124744805:124745459-124745488	ggactgtccccagtggccccc
ROBO3	NM_022370	28:13-15	5+17	4	0	1	chr11:+:124744776-124744805:124745459-124745488	ggactgtccccagtggcccccc
PRRX1	NM_022716	4:1-4	10+10	5	0	1	chr1:+:170633571-170633600:170705188-170705217	cagcaggacagcgccttggc
PRRX1	NM_022716	4:1-4	9+10	5	0	1	chr1:+:170633571-170633600:170705188-170705217	agcaggacagcgccttggc
TNS3	NM_022748	31:3-20	9+10	6	42	1	chr7:-:47384407-47384436:47546504-47546533	aagccaaggtgaaagcagc
CCDC21	NM_022778	14:1-6	8+11	4	62	1	chr1:+:26560772-26560801:26584633-26584662	aggcccggggcagaggaaa
RASAL3	NM_022904	18:8-18	11+11	5	0	1	chr19:-:15562720-15562749:15569138-15569167	gcccacccagggacgcaccgcct
FRY	NM_023037	61:12-35	13+6	5	0	1	chr13:+:32721493-32721522:32786428-32786457	cagctactcagcgggaacc
NOTCH2	NM_024408	34:12-34	12+7	6	1	1	chr1:-:120459288-120459317:120502014-120502043	aggattcacagggcagaga
ATP13A3	NM_024524	32:21-24	17+5	6	12	1	chr3:-:194151015-194151044:194152445-194152474	agcaattgacccagaggctatt
ATP13A3	NM_024524	32:25-29	5+20	5	8	1	chr3:-:194146229-194146258:194150800-194150829	tcagatgcttgtaatacaacaggaa
C10orf76	NM_024541	26:9-16	8+11	23	0	1	chr10:-:103755083-103755112:103773724-103773753	actccatgatgaacacagg
LRRK1	NM_024652	34:24-30	9+11	13	0	1	chr15:+:101592136-101592165:101601375-101601404	cccggtcagggaactacacg
LRRK1	NM_024652	34:24-30	8+11	10	0	1	chr15:+:101592136-101592165:101601375-101601404	ccggtcagggaactacacg
GGNBP2	NM_024835	14:2-10	11+9	5	9	1	chr17:+:34901637-34901666:34941729-34941758	acaccctcacgggaaacaga
ATP8B4	NM_024837	28:20-26	10+10	20	0	1	chr15:-:50158652-50158681:50209130-50209159	agaactcaggatcgccttgg
NUP85	NM_024844	19:12-15	16+5	6	53	1	chr17:+:73227489-73227518:73228945-73228974	agtcacacaacctctatttcg
FRAS1	NM_025074	74:1-51	5+16	45	0	1	chr4:+:78979210-78979239:79391131-79391160	cgaaggataatgacagcagca
FRAS1	NM_025074	74:1-51	5+17	4	0	1	chr4:+:78979210-78979239:79391131-79391160	cgaaggataatgacagcagcac
FRAS1	NM_025074	74:47-51	11+8	5	1	1	chr4:+:79373479-79373508:79391131-79391160	agcatcaccagtattatga
SPG11	NM_025137	40:16-20	6+13	5	3471	1	chr15:-:44898260-44898289:44907560-44907589	tacaagtcattattaccct
SPG11	NM_025137	40:16-20	5+13	5	4	0	chr15:-:44898260-44898289:44907560-44907589	acaagtcattatcaccct
SPG11	NM_025137	40:17-20	6+13	8	4	1	chr15:-:44898260-44898289:44905627-44905656	aacaagtcattatcaccct
ATP10B	NM_025153	26:7-20	6+13	12	0	1	chr5:-:160031019-160031048:160097469-160097498	agcagggagatggagcaaa
COASY	NM_025233	9:2-8	7+13	18	0	1	chr17:+:40716164-40716193:40717676-40717705	tgagaatggctgtaacacgc
TNKS2	NM_025235	27:4-15	10+9	30	0	1	chr10:+:93579034-93579063:93601039-93601068	aaagtgccaggacgccttg
SPHKAP	NM_030623	11:6-8	8+11	15	0	1	chr2:-:228860381-228860410:228886426-228886455	aggaacggtgaccgccttg
HM13	NM_030789	12:10-12	11+15	4	6	1	chr20:+:30149510-30149539:30156922-30156951	agcatgctcag-ttatgaggagtcaa
ATG16L1	NM_030803	18:7-9	11+15	17	13	1	chr2:+:234181669-234181698:234183321-234183350	agagcagccacg-agacgctctgtct
MAP4	NM_030885	4:1-4	13+6	26	1	1	chr3:-:48016926-48016955:48130262-48130291	cggcggcggcgggacgcct
CPVL	NM_031311	13:1-11	14+5	5	0	1	chr7:-:29103821-29103850:29186044-29186073	ccgactacgccgcggaacc
COL4A3	NM_031362	51:5-20	14+5	4	398	1	chr2:+:228109682-228109711:228125797-228125826	ctcctgaacttccaggtcc
COL4A3	NM_031362	51:12-44	7+13	14	428	1	chr2:+:228118024-228118053:228167753-228167782	agagcgggggaccaccaggt
COL4A3	NM_031365	49:5-20	14+5	4	398	1	chr2:+:228109682-228109711:228125797-228125826	ctcctgaacttccaggtcc
COL4A3	NM_031365	49:12-44	7+13	14	428	1	chr2:+:228118024-228118053:228167753-228167782	agagcgggggaccaccaggt
COL4A3	NM_031366	48:5-20	14+5	4	398	1	chr2:+:228109682-228109711:228125797-228125826	ctcctgaacttccaggtcc
COL4A3	NM_031366	48:12-44	7+13	14	428	1	chr2:+:228118024-228118053:228167753-228167782	agagcgggggaccaccaggt
HUWE1	NM_031407	84:5-13	10+11	6	0	1	chrX:-:53656538-53656567:53675154-53675183	attggtaaggtgtattccaat
ANO3	NM_031418	27:9-25	6+13	19	0	1	chr11:+:26556080-26556109:26677671-26677700	aagtgggttgcatgaaggg
RPS6KL1	NM_031464	11:1-5	14+5	19	1	1	chr14:-:75378054-75378083:75388680-75388709	cctggccaacatggcgcct
LONP2	NM_031490	15:9-11	13+7	4	20	1	chr16:+:48330047-48330076:48337082-48337111	attcaggttccaggttatac
PCBP2	NM_031989	15:8-10	10+16	4	86	1	chr12:+:53856322-53856351:53859715-53859744	aggtggtcagg-cctataccattcaa
KREMEN1	NM_032045	10:7-9	14+5	4	12	1	chr22:+:29534792-29534821:29537931-29537960	ccacagagttgaacgatcc
GPR98	NM_032119	90:4-86	6+14	4	0	1	chr5:+:89914969-89914998:90368263-90368292	aataagggtgttttattcca
GPR98	NM_032119	90:14-86	5+15	5	0	1	chr5:+:89939771-89939800:90368263-90368292	tagtggttgttttattccaa
GPR98	NM_032119	90:54-62	13+6	4	0	1	chr5:+:90049617-90049646:90073721-90073750	gcagagcctaaacgccttg
GPR98	NM_032119	90:80-86	7+15	9	0	1	chr5:+:90149321-90149350:90368263-90368292	aaataagggtgttgtattccaa
GPR98	NM_032119	90:80-86	6+14	4	0	0	chr5:+:90149321-90149350:90368263-90368292	aataagggtgttttattcca
GPR98	NM_032119	90:80-86	6+15	4	0	1	chr5:+:90149321-90149350:90368263-90368292	aataagggtgttctattccaa
GPR98	NM_032119	90:80-86	6+15	5	0	1	chr5:+:90149321-90149350:90368263-90368292	aataagggtgttgtattccaa
GPR98	NM_032119	90:80-86	5+14	5	0	1	chr5:+:90149321-90149350:90368263-90368292	ataagggtgttgtattcca
GPR98	NM_032119	90:80-86	5+15	4	0	1	chr5:+:90149321-90149350:90368263-90368292	ataagggtgttatattccaa
GPR98	NM_032119	90:80-86	5+15	4	0	1	chr5:+:90149321-90149350:90368263-90368292	ataagggtgttctattccaa
GPR98	NM_032119	90:80-86	5+15	30	0	1	chr5:+:90149321-90149350:90368263-90368292	ataagggtgttgtattccaa
GPR98	NM_032119	90:80-86	5+15	6	0	0	chr5:+:90149321-90149350:90368263-90368292	ataagggtgttttattccaa
ANKRD27	NM_032139	29:12-19	14+6	4	8	1	chr19:-:33110430-33110459:33130261-33130290	tgctaaaccccctgagtctg
CEP192	NM_032142	40:6-27	13+6	5	1	0	chr18:+:13019176-13019205:13087529-13087558	agatcttaacagtgaatgt
ATP11A	NM_032189	29:5-29	7+12	25	0	1	chr13:+:113465011-113465040:113536129-113536158	gctgcgagaatgagtgcgc
ATP11A	NM_032189	29:5-29	7+12	9	0	1	chr13:+:113465011-113465040:113536129-113536158	gctgcgagaatggatgcgc
ANKRD32	NM_032290	21:9-17	7+15	4	0	1	chr5:+:93990428-93990457:94024210-94024239	agctcagggtatattccaattt
PCGF5	NM_032373	10:7-9	5+14	4	0	1	chr10:+:93021152-93021181:93031394-93031423	atgaggtttcgatgtctga
HEATR7A	NM_032450	44:10-41	14+5	6	0	1	chr8:+:145247275-145247304:145315809-145315838	cactgcactcccagcgcct
C2orf21	NM_032504	64:10-63	14+5	5	0	1	chr2:+:210681820-210681849:210858788-210858817	aaccaccattttagacgga
C2orf21	NM_032504	64:12-17	12+7	4	0	1	chr2:+:210683956-210683985:210698725-210698754	cttgatctttcggggactg
ZGPAT	NM_032527	7:5-7	8+11	12	0	1	chr20:+:62366147-62366176:62367132-62367161	tggcaaggggcaaagcgtg
KRBA1	NM_032534	17:4-9	13+6	7	0	1	chr7:+:149418052-149418081:149421742-149421771	gcgagccccgagggcgcct
USP32	NM_032582	34:22-32	10+9	4	0	1	chr17:-:58259080-58259109:58286730-58286759	gctgcagagggttcgcctt
SUV420H2	NM_032701	9:6-8	8+11	7	27	1	chr19:+:55855336-55855365:55857867-55857896	actgcaagggaaagatgaa
SYNE1	NM_033071	146:58-73	14+6	4	1	1	chr6:-:152665333-152665362:152697515-152697544	tcagaaaatactggatgtac
SYNE1	NM_033071	146:58-137	14+5	4	1	1	chr6:-:152466661-152466690:152697515-152697544	tcagaaaatactggatgta
SYNE1	NM_033071	146:89-116	8+11	6	0	1	chr6:-:152545770-152545799:152630965-152630994	caggcagggttggtcaatt
COL2A1	NM_033150	53:15-18	13+6	5	1895	1	chr12:-:48381463-48381492:48386660-48386689	gctggcgctgcgggatgaa
COL2A1	NM_033150	53:15-21	13+8	5	1863	1	chr12:-:48380642-48380671:48386660-48386689	gctggcgctgcgggatgaacc
COL2A1	NM_033150	53:15-32	13+7	5	1881	1	chr12:-:48376700-48376729:48386660-48386689	gctggcgctgcgggatgaac
COL2A1	NM_033150	53:15-37	13+7	5	1881	1	chr12:-:48374722-48374751:48386660-48386689	gctggcgctgcgggatgaac
LMF2	NM_033200	14:1-12	7+12	9	0	1	chr22:-:50942851-50942880:50946010-50946039	tccctggtgatccgccttg
LMF2	NM_033200	14:9-12	7+12	22	0	1	chr22:-:50942851-50942880:50943485-50943514	agcctggtgatacgccttg
ABCC12	NM_033226	29:20-28	6+13	9	0	1	chr16:-:48117955-48117984:48138052-48138081	ttacggatcattcgccttg
BOC	NM_033254	20:2-8	12+7	4	0	1	chr3:+:112935096-112935125:112991915-112991944	tagaataagtgggaacccc
VPS13A	NM_033305	72:12-17	6+13	5	0	1	chr9:+:79835270-79835299:79843037-79843066	agaatggtttgacgccttg
VPS13A	NM_033305	72:18-28	13+9	5	0	1	chr9:+:79853078-79853107:79896782-79896811	catatatgatgaaggctgaaaa
TANC1	NM_033394	27:5-19	5+13	5	0	0	chr2:+:159992780-159992809:160055485-160055514	gcatgggtggtccagtgc
KIAA1731	NM_033395	30:8-25	14+5	6	6	1	chr11:+:93416879-93416908:93461846-93461875	caatgcagacagcaggaaa
KIAA1731	NM_033395	30:9-23	9+10	4	0	1	chr11:+:93417265-93417294:93458816-93458845	aaacagaaggagatcagat
TRERF1	NM_033502	18:2-10	11+9	4	0	1	chr6:-:42225910-42225939:42418914-42418943	aacagctaaggacagcatcg
CSMD3	NM_052900	69:17-46	10+12	4	0	1	chr8:-:113331150-113331179:113668382-113668411	attattaaaggtgatattatta
SLC25A25	NM_052901	10:1-7	5+14	5	0	1	chr9:+:130860975-130861004:130868428-130868457	agcagcatcaagcgccttg
SLC25A25	NM_052901	10:2-7	6+14	4	0	1	chr9:+:130863472-130863501:130868428-130868457	atgatggaccaagcgccttg
FMNL2	NM_052905	26:16-23	10+9	30	0	1	chr2:+:153482047-153482076:153494086-153494115	aattctggagggacgcctt
FMNL2	NM_052905	26:19-23	10+9	30	0	1	chr2:+:153486209-153486238:153494086-153494115	aattctggagggacgcctt
MED12L	NM_053002	43:6-24	7+12	175	0	1	chr3:+:150876557-150876586:151087223-151087252	gctgcatggcaaacctttc
PI4KA	NM_058004	55:33-41	18+8	6	63	1	chr22:-:21081656-21081685:21088682-21088711	actacatctggatcgac-ttcctggt
COX15	NM_078470	9:1-6	7+18	5	23	1	chr10:-:101480796-101480825:101491716-101491745	gcacaagttgcctgaaacccaccaa
COL9A1	NM_078485	32:10-14	7+13	16	0	1	chr6:-:70970384-70970413:70979335-70979364	ccatcggggagcccagggtt
MYL6	NM_079423	6:2-4	16+10	5	15	1	chr12:+:56552466-56552495:56553758-56553787	gaagaccagaccgca-gagatgaatg
RNPS1	NM_080594	8:1-3	13+13	17	191	1	chr16:-:2314303-2314332:2318055-2318084	cggcgggaagat-ggctccttcacct
COL11A1	NM_080629	67:4-7	13+6	7	0	1	chr1:-:103491140-103491169:103540173-103540202	gaagcttttgagggcaaac
COL11A1	NM_080629	67:13-39	12+7	5	0	1	chr1:-:103428287-103428316:103480066-103480095	agcagggtcgggggaccaa
COL11A1	NM_080630	66:4-6	13+6	7	0	1	chr1:-:103491140-103491169:103540173-103540202	gaagcttttgagggcaaac
COL11A1	NM_080630	66:12-38	12+7	5	0	1	chr1:-:103428287-103428316:103480066-103480095	agcagggtcgggggaccaa
COL11A2	NM_080679	63:4-47	11+8	16	0	1	chr6:-:33137632-33137661:33156138-33156167	agtctttgagggcggaacc
COL11A2	NM_080680	66:4-50	11+8	16	0	1	chr6:-:33137632-33137661:33156138-33156167	agtctttgagggcggaacc
COL11A2	NM_080681	64:4-48	11+8	16	0	1	chr6:-:33137632-33137661:33156138-33156167	agtctttgagggcggaacc
MRPL39	NM_080794	11:3-9	5+20	4	14	1	chr21:-:26961165-26961194:26976107-26976136	taagagcacattttacaatatggga
PTPRD	NM_130392	44:11-15	8+11	26	0	1	chr9:-:8527324-8527353:8733779-8733808	gctgcgagaatctattggt
PTPRD	NM_130393	40:11-15	8+11	26	0	1	chr9:-:8527324-8527353:8733779-8733808	gctgcgagaatctattggt
AMOTL1	NM_130847	13:5-10	9+11	101	1	1	chr11:+:94563331-94563360:94597899-94597928	acctcagaggggacaccacg
AMOTL1	NM_130847	13:5-10	8+11	152	0	1	chr11:+:94563331-94563360:94597899-94597928	cctcagaggggacaccacg
PTPRU	NM_133177	31:15-21	9+12	4	0	1	chr1:+:29618509-29618538:29637967-29637996	gcacccggggggccgacgcct
PTPRU	NM_133178	30:15-20	9+12	4	0	1	chr1:+:29618509-29618538:29637967-29637996	gcacccggggggccgacgcct
TTN	NM_133378	312:7-167	10+9	4	0	1	chr2:-:179509314-179509343:179659648-179659677	gctatagaggctattccaa
TTN	NM_133378	312:12-73	10+9	8	0	1	chr2:-:179587635-179587664:179654704-179654733	caggagaaggaaacgcctt
TTN	NM_133378	312:28-73	12+9	8	0	1	chr2:-:179587635-179587664:179640082-179640111	acttgaccaaggaaccgcctt
TTN	NM_133378	312:49-73	9+9	4	0	0	chr2:-:179587635-179587664:179599054-179599083	actcaaaggaaccgcctt
TTN	NM_133378	312:49-285	9+11	7	0	1	chr2:-:179415958-179415987:179599054-179599083	actcaaaggacccgcctggc
TTN	NM_133378	312:73-167	11+9	11	0	1	chr2:-:179509314-179509343:179587385-179587414	agaatccaaggctattccaa
TTN	NM_133378	312:73-293	11+8	11	0	1	chr2:-:179410391-179410420:179587385-179587414	agaatccaaggctattcca
TTN	NM_133378	312:103-167	11+9	11	0	1	chr2:-:179509314-179509343:179568873-179568902	agaatccaaggctattccaa
TTN	NM_133378	312:103-293	11+8	11	0	1	chr2:-:179410391-179410420:179568873-179568902	agaatccaaggctattcca
TTN	NM_133378	312:105-167	10+9	4	0	1	chr2:-:179509314-179509343:179566894-179566923	cgacgagaggctattccaa
TTN	NM_133378	312:176-248	12+7	49	0	1	chr2:-:179458173-179458202:179500166-179500195	gacactaggagggggttcc
TTN	NM_133378	312:177-224	9+10	8	0	1	chr2:-:179473175-179473204:179499891-179499920	cctcacctggagcacctga
TTN	NM_133432	192:56-128	12+7	49	0	1	chr2:-:179458173-179458202:179500166-179500195	gacactaggagggggttcc
TTN	NM_133432	192:57-104	9+10	8	0	1	chr2:-:179473175-179473204:179499891-179499920	cctcacctggagcacctga
NIPBL	NM_133433	47:8-46	16+6	4	7	1	chr5:+:36972114-36972143:37063891-37063920	gaaggaactcctaaaggctcaa
ASNS	NM_133436	13:5-11	16+6	5	93	1	chr7:-:97482669-97482698:97488524-97488553	agaaactctttccaggttttga
TTN	NM_133437	192:56-128	12+7	49	0	1	chr2:-:179458173-179458202:179500166-179500195	gacactaggagggggttcc
TTN	NM_133437	192:57-104	9+10	8	0	1	chr2:-:179473175-179473204:179499891-179499920	cctcacctggagcacctga
ANKS3	NM_133450	18:2-15	15+5	15	1	1	chr16:-:4748034-4748063:4781512-4781541	gcggatcacctgaggcgcct
ANKS3	NM_133450	18:2-15	14+5	9	0	1	chr16:-:4748034-4748063:4781512-4781541	cggatcacctgaggcgcct
SLC4A5	NM_133478	31:16-23	12+7	7	1	1	chr2:-:74460661-74460690:74479305-74479334	tggacaagaaggccaacgc
SYN2	NM_133625	14:5-12	10+9	4	0	1	chr3:+:12187306-12187335:12224811-12224840	gccatgcgtggagcggaac
GLB1L2	NM_138342	20:2-8	10+9	9	0	1	chr11:+:134212816-134212845:134234221-134234250	ccctcaccacgccttggcc
FDXACB1	NM_138378	5:1-4	6+13	4	0	1	chr11:-:111747334-111747363:111749684-111749713	gcgaaggagtcaagataag
FOXP4	NM_138457	17:2-16	7+14	6	0	1	chr6:+:41533673-41533702:41565518-41565547	gcaacagggccgccttggccg
FOXP4	NM_138457	17:2-16	6+14	8	0	1	chr6:+:41533673-41533702:41565518-41565547	caacagggccgccttggccg
FOXP4	NM_138457	17:4-16	5+14	12	0	1	chr6:+:41552600-41552629:41565518-41565547	agcagggccgccttggccg
FOXP4	NM_138457	17:10-16	6+14	4	0	1	chr6:+:41557563-41557592:41565518-41565547	cagccaggccgccttggccg
FOXP4	NM_138457	17:11-16	9+14	7	0	1	chr6:+:41557879-41557908:41565518-41565547	tctcctcagggccgccttggccg
FOXP4	NM_138457	17:11-16	6+14	5	0	1	chr6:+:41557879-41557908:41565518-41565547	cctcagggccgccttggccg
FOXP4	NM_138457	17:12-16	6+14	6	0	1	chr6:+:41558056-41558085:41565518-41565547	cgccagggccgccttggccg
FOXP4	NM_138457	17:14-16	5+14	4	0	1	chr6:+:41562700-41562729:41565518-41565547	acaggggccgccttggccg
TMC1	NM_138691	24:2-19	14+5	8	0	1	chr9:+:75192910-75192939:75431058-75431087	agctgggatttcacgcctt
MAPK15	NM_139021	14:2-12	11+8	8	2	1	chr8:+:144799933-144799962:144803718-144803747	cagatgcccaggactcccc
TSPAN32	NM_139022	10:4-7	9+10	6	0	1	chr11:+:2330011-2330040:2337458-2337487	cccacccagggaccgcctt
ADCY4	NM_139247	25:10-14	12+7	4	0	1	chr14:-:24794651-24794680:24798266-24798295	ccccactcccggtaccgac
YME1L1	NM_139312	20:7-16	5+20	6	69	0	chr10:-:27406627-27406656:27423759-27423788	aatggggcctgaaagaagaagtgtg
LOXHD1	NM_144612	40:19-21	8+11	15	0	1	chr18:-:44137423-44137452:44140045-44140074	cctgagcgacagacgcctt
TMC4	NM_144686	15:3-8	6+13	4	0	1	chr19:-:54667590-54667619:54673249-54673278	cggggggagatgcgccttg
C1orf125	NM_144696	26:5-7	5+14	5	0	1	chr1:+:179347863-179347892:179351834-179351863	ataaggcaaatgcactact
FUK	NM_145059	24:20-24	10+9	5	0	1	chr16:+:70509641-70509670:70513481-70513510	ctcaccactggcgccttgg
TRPV3	NM_145068	18:9-15	15+8	5	0	0	chr17:-:3422115-3422144:3433320-3433349	acaccaacatcgacgccttggcc
TRPV3	NM_145068	18:9-15	12+8	6	0	1	chr17:-:3422115-3422144:3433320-3433349	ccaacatagacgccttggcc
TRPV3	NM_145068	18:9-15	12+8	61	1	1	chr17:-:3422115-3422144:3433320-3433349	ccaacatggacgccttggcc
TRPV3	NM_145068	18:9-15	12+8	4	0	1	chr17:-:3422115-3422144:3433320-3433349	ccaacattgacgccttggcc
TRPV3	NM_145068	18:9-15	11+8	9	0	1	chr17:-:3422115-3422144:3433320-3433349	caacatagacgccttggcc
STYX	NM_145251	11:7-11	17+5	6	13	1	chr14:+:53224471-53224500:53237750-53237779	gcagggatctccagaagtgcag
ABTB2	NM_145804	17:8-17	5+14	7	1	1	chr11:-:34174102-34174131:34186806-34186835	gcaggacccacaatgcccc
BVES	NM_147147	8:1-3	14+5	36	0	1	chr6:-:105577349-105577378:105584075-105584104	gactcttagcagtggatgt
MYOM3	NM_152372	37:12-21	7+12	7	0	1	chr1:-:24402734-24402763:24417286-24417315	agacagggtttccgccttg
C20orf132	NM_152503	24:7-11	13+6	26	452	1	chr20:-:35769688-35769717:35786262-35786291	accatgattaagggtcttt
COL24A1	NM_152890	60:3-21	8+11	5	0	1	chr1:-:86437047-86437076:86590527-86590556	acctcccgggacgccttgg
DGKH	NM_152910	29:1-23	5+14	5	0	0	chr13:+:42623072-42623101:42783466-42783495	ccaaggtgccgtacagtga
DGKH	NM_152910	29:3-16	5+15	17	0	1	chr13:+:42703739-42703768:42764538-42764567	tcacggtgatggatgacccg
DGKH	NM_152910	29:5-23	5+14	30	0	1	chr13:+:42729906-42729935:42783466-42783495	cgaaggagccgtacagtga
DGKH	NM_152910	29:5-23	5+14	18	0	0	chr13:+:42729906-42729935:42783466-42783495	cgaaggtgccgtacagtga
CPNE1	NM_152925	16:1-3	13+8	5	0	1	chr20:-:34220589-34220618:34252681-34252710	cagctttccccgccttggccg
CPNE1	NM_152925	16:1-3	12+8	6	0	1	chr20:-:34220589-34220618:34252681-34252710	agctttccccgccttggccg
CPNE1	NM_152927	17:1-4	13+8	5	0	1	chr20:-:34220589-34220618:34252681-34252710	cagctttccccgccttggccg
CPNE1	NM_152927	17:1-4	12+8	6	0	1	chr20:-:34220589-34220618:34252681-34252710	agctttccccgccttggccg
CPNE1	NM_152928	17:1-4	13+8	5	0	1	chr20:-:34220589-34220618:34252681-34252710	cagctttccccgccttggccg
CPNE1	NM_152928	17:1-4	12+8	6	0	1	chr20:-:34220589-34220618:34252681-34252710	agctttccccgccttggccg
CPNE1	NM_152930	18:1-5	13+8	5	0	1	chr20:-:34220589-34220618:34252681-34252710	cagctttccccgccttggccg
CPNE1	NM_152930	18:1-5	12+8	6	0	1	chr20:-:34220589-34220618:34252681-34252710	agctttccccgccttggccg
CPNE1	NM_152931	18:1-5	13+8	5	0	1	chr20:-:34220589-34220618:34252681-34252710	cagctttccccgccttggccg
CPNE1	NM_152931	18:1-5	12+8	6	0	1	chr20:-:34220589-34220618:34252681-34252710	agctttccccgccttggccg
PTK2	NM_153831	32:7-31	5+15	4	0	1	chr8:-:141675067-141675096:141856358-141856387	tagaggaagtcgccttggcc
GPR112	NM_153834	26:9-22	10+9	4	0	1	chrX:+:135438295-135438324:135485402-135485431	tcgagcaattggaatcccg
RASGRP3	NM_170672	19:2-10	8+10	5	0	0	chr2:+:33672981-33673010:33749498-33749527	gattctcagaagctcctt
RASGRP3	NM_170672	19:2-10	8+11	6	0	1	chr2:+:33672981-33673010:33749498-33749527	gattctcagaacctccttc
TENC1	NM_170754	29:3-18	11+9	4	0	1	chr12:+:53446247-53446276:53452830-53452859	gtgaagcaaagggcgccttg
KCNH2	NM_172057	11:6-9	12+7	4	0	1	chr7:-:150644573-150644602:150645943-150645972	acctgggagatggcgcctt
MRPL42	NM_172178	7:2-4	8+18	4	206	1	chr12:+:93863102-93863131:93870729-93870758	agtccaaa-atggagctttatattgt
CAST	NM_173060	29:1-8	6+13	4	1890	1	chr5:+:96038590-96038619:96073552-96073581	cgcagattcaggcatggat
SHPRH	NM_173082	30:22-27	7+14	5	0	1	chr6:-:146215343-146215372:146240483-146240512	catgaggtggcaagaggtatt
IL1R2	NM_173343	9:3-9	8+10	4	124	0	chr2:+:102626259-102626288:102644687-102644716	actactaggcctcctcca
C9orf84	NM_173521	26:1-25	6+13	61	0	1	chr9:-:114454762-114454791:114545667-114545696	taaatggatttttgtagca
DZIP1L	NM_173543	16:4-14	13+6	16	0	1	chr3:-:137786513-137786542:137813703-137813732	cggcatctccaggcacgcc
EFCAB4A	NM_173584	9:3-8	5+14	6	0	1	chr11:+:828934-828963:831223-831252	cctgggtgacgtggtcgcc
RTTN	NM_173630	49:22-28	5+14	4	0	1	chr18:-:67776924-67776953:67802419-67802448	tgtgggaaatgcgcggaac
NBPF15	NM_173638	19:14-17	13+13	7	315	1	chr1:+:148590575-148590604:148592790-148592819	catcatgcccca-ggctcagcaggga
IFT88	NM_175605	28:3-11	13+6	9	0	1	chr13:+:21142107-21142136:21171153-21171182	cacaaacactaagcgcctt
IFT88	NM_175605	28:3-20	13+6	9	0	1	chr13:+:21142107-21142136:21215428-21215457	cacaaacactaagcgcctt
DGKH	NM_178009	30:1-23	5+14	5	0	0	chr13:+:42623072-42623101:42783466-42783495	ccaaggtgccgtacagtga
DGKH	NM_178009	30:3-16	5+15	17	0	1	chr13:+:42703739-42703768:42764538-42764567	tcacggtgatggatgacccg
DGKH	NM_178009	30:5-23	5+14	30	0	1	chr13:+:42729906-42729935:42783466-42783495	cgaaggagccgtacagtga
DGKH	NM_178009	30:5-23	5+14	18	0	0	chr13:+:42729906-42729935:42783466-42783495	cgaaggtgccgtacagtga
HM13	NM_178580	13:10-13	11+15	4	6	1	chr20:+:30149510-30149539:30156922-30156951	agcatgctcag-ttatgaggagtcaa
HM13	NM_178581	13:10-13	11+15	4	6	1	chr20:+:30149510-30149539:30156922-30156951	agcatgctcag-ttatgaggagtcaa
GABPB1	NM_181427	9:1-3	15+11	6	56	1	chr15:-:50601966-50601995:50647181-50647210	cgaagcttttcca-gatgtccctggt
ZGPAT	NM_181485	7:5-7	8+11	12	0	1	chr20:+:62366147-62366176:62367132-62367161	tggcaaggggcaaagcgtg
SPINT1	NM_181642	11:7-11	8+11	12	0	1	chr15:+:41146691-41146720:41148967-41148996	tgaaaaacggctctgtgga
ORC3L	NM_181837	20:9-15	10+9	11	0	1	chr6:+:88326116-88326145:88366620-88366649	aggacttcaggcagtaacc
STRA8	NM_182489	9:1-6	14+5	11	47	1	chr7:+:134916761-134916790:134931168-134931197	tcagactgtggcagggtat
BPTF	NM_182641	28:1-23	7+14	11	0	1	chr17:+:65822424-65822453:65944196-65944225	actccaggaatgatggtctgt
SCRIB	NM_182706	37:20-35	13+6	5	0	1	chr8:-:144873881-144873910:144887103-144887132	cgcgacctctctgcccttg
C1orf125	NM_182766	24:5-7	5+14	5	0	1	chr1:+:179347863-179347892:179351834-179351863	ataaggcaaatgcactact
DHRS2	NM_182908	9:4-6	12+7	4	0	1	chr14:+:24109075-24109104:24113319-24113348	atctgggccaagggagggg
SYNE2	NM_182914	116:5-80	12+7	5	0	1	chr14:+:64408651-64408680:64606658-64606687	agaaacagatcagttataa
SYNE2	NM_182914	116:22-51	11+8	4	0	1	chr14:+:64460658-64460687:64532149-64532178	ccaaatgggagcgccttgg
SYNE2	NM_182914	116:35-84	10+9	54	0	1	chr14:+:64486782-64486811:64612785-64612814	tgaattgcaggacacaaca
SYNE2	NM_182914	116:39-51	11+8	19	0	1	chr14:+:64491148-64491177:64532149-64532178	cagctactgagcgccttgg
SYNE2	NM_182914	116:39-110	11+8	7	0	1	chr14:+:64491148-64491177:64685925-64685954	cagctactgagggcgcctt
SYNE2	NM_182914	116:68-79	11+8	4	0	1	chr14:+:64587750-64587779:64604504-64604533	agcagcagcaggcaaataa
FLT4	NM_182925	30:11-17	6+13	14	0	1	chr5:-:180047279-180047308:180050934-180050963	ataaggccggcgcacgcag
SYNE1	NM_182961	146:58-74	14+6	4	1	1	chr6:-:152665333-152665362:152697515-152697544	tcagaaaatactggatgtac
SYNE1	NM_182961	146:90-117	8+11	6	0	1	chr6:-:152545770-152545799:152630965-152630994	caggcagggttggtcaatt
EIF5	NM_183004	11:5-10	14+5	4	0	1	chr14:+:103803535-103803564:103806763-103806792	caaaaacccacctgcgcct
ASNS	NM_183356	14:6-12	16+6	5	93	1	chr7:-:97482669-97482698:97488524-97488553	agaaactctttccaggttttga
LOC200030	NM_183372	23:17-22	16+10	4	251	1	chr1:-:146035118-146035147:146038989-146039018	ctgttgacatggat-gaaattgaaaa
LOC200030	NM_183372	23:18-21	14+12	7	315	1	chr1:-:146036001-146036030:146038218-146038247	catcatgcccca-ggctcagcaggga
LOC200030	NM_183372	23:18-23	14+9	7	307	1	chr1:-:146034379-146034408:146038218-146038247	catcatgcccca-ggctcagcag
OTOF	NM_194248	47:15-29	10+9	13	0	1	chr2:-:26696133-26696162:26703653-26703682	atctcggtgggacctccca
CSMD3	NM_198123	71:18-47	10+12	4	0	1	chr8:-:113331150-113331179:113668382-113668411	attattaaaggtgatattatta
CSMD3	NM_198124	72:19-48	10+12	4	0	1	chr8:-:113331150-113331179:113668382-113668411	attattaaaggtgatattatta
QRFPR	NM_198179	6:1-5	13+5	72	1	0	chr4:-:122251649-122251678:122301462-122301491	actggctgggggggaaga
TENC1	NM_198316	29:3-18	11+9	4	0	1	chr12:+:53446247-53446276:53452830-53452859	gtgaagcaaagggcgccttg
PRMT1	NM_198318	10:8-10	15+6	4	0	1	chr19:+:50189471-50189500:50191418-50191447	ccggcatctccaccagcggga
PRMT1	NM_198319	12:10-12	15+6	4	0	1	chr19:+:50189471-50189500:50191418-50191447	ccggcatctccaccagcggga
SSPO	NM_198455	103:1-11	12+8	5	0	1	chr7:+:149473151-149473180:149477325-149477354	cctgggtgacgggagcgcct
SSPO	NM_198455	103:45-102	9+10	5	1	1	chr7:+:149495184-149495213:149529856-149529885	ccccgacggggagccatac
TCEA2	NM_198723	11:7-10	6+13	31	0	1	chr20:+:62701145-62701174:62703222-62703251	aggaacggtgcagacccgc
ADSSL1	NM_199165	13:1-9	7+11	7	0	0	chr14:+:105196521-105196550:105208184-105208213	ggagcgggggacctaccc
ADSSL1	NM_199165	13:1-9	5+14	6	0	1	chr14:+:105196521-105196550:105208184-105208213	agcgggggacctacgcctt
MATR3	NM_199189	18:1-4	11+8	5	0	1	chr5:+:138609821-138609850:138614739-138614768	aacacgtgcgcgacgcctt
UNC13D	NM_199242	32:12-22	5+14	5	0	1	chr17:-:73830768-73830797:73835919-73835948	tggcgcacacctgtcgcct
UNC13D	NM_199242	32:12-22	5+14	8	0	1	chr17:-:73830768-73830797:73835919-73835948	tggcgggcacctgtcgcct
UNC13D	NM_199242	32:19-31	11+8	5	0	1	chr17:-:73825035-73825064:73831727-73831756	cctcagagaggcgtggtgc
ARHGAP27	NM_199282	17:8-15	7+12	5	0	1	chr17:-:43473454-43473483:43480984-43481013	ggcctggatgaccgccttg
ADAMTS18	NM_199355	23:7-20	11+8	4	0	1	chr16:-:77327126-77327155:77396001-77396030	gacactctaggtattccaa
RAB5C	NM_201434	7:2-4	12+7	5	1	1	chr17:-:40280789-40280818:40289779-40289808	tgggactacaggccgcctt
DGKZ	NM_201532	31:5-20	6+13	4	0	1	chr11:+:46391071-46391100:46396981-46397010	cgcgagggccgcgcagcag
DGKZ	NM_201533	31:5-20	6+13	4	0	1	chr11:+:46391071-46391100:46396981-46397010	cgcgagggccgcgcagcag
TJP2	NM_201629	21:14-17	11+7	80	0	0	chr9:+:71852023-71852052:71854852-71854881	gctgcgagaagggataag
TJP2	NM_201629	21:14-19	11+7	4	0	0	chr9:+:71852023-71852052:71862927-71862956	gctgcgagaaggatggaa
ACSL3	NM_203372	16:12-14	10+9	10	0	1	chr2:+:223793625-223793654:223797883-223797912	tgggaggtaggatcgtaaa
DOCK8	NM_203447	48:37-48	9+10	10	0	1	chr9:+:432295-432324:464158-464187	cccacccaggggacgcctt
GNL3	NM_206825	15:10-15	5+14	6	1380	1	chr3:+:52727033-52727062:52728208-52728237	gacaggttgaacagtctac
GNL3	NM_206826	15:10-15	5+14	6	1380	1	chr3:+:52727033-52727062:52728208-52728237	gacaggttgaacagtctac
USF1	NM_207005	11:1-5	13+6	5	0	1	chr1:-:161011978-161012007:161015647-161015676	cggccttggccgcgtgatg
TCEB2	NM_207013	5:2-4	18+8	8	5	1	chr16:-:2822074-2822103:2826993-2827022	agcagcggctgtacaa-gatgacacc
ADAM15	NM_207191	20:17-20	10+10	6	0	1	chr1:+:155032421-155032450:155034935-155034964	cagctcgaaggaccagcgcc
ADAM15	NM_207191	20:17-20	9+10	5	0	1	chr1:+:155032421-155032450:155034935-155034964	agctcgaaggaccagcgcc
ADAM15	NM_207194	22:17-22	10+10	6	0	1	chr1:+:155032421-155032450:155034935-155034964	cagctcgaaggaccagcgcc
ADAM15	NM_207194	22:17-22	9+10	5	0	1	chr1:+:155032421-155032450:155034935-155034964	agctcgaaggaccagcgcc
ADAM15	NM_207195	22:17-22	10+10	6	0	1	chr1:+:155032421-155032450:155034935-155034964	cagctcgaaggaccagcgcc
ADAM15	NM_207195	22:17-22	9+10	5	0	1	chr1:+:155032421-155032450:155034935-155034964	agctcgaaggaccagcgcc
ADAM15	NM_207196	23:17-23	10+10	6	0	1	chr1:+:155032421-155032450:155034935-155034964	cagctcgaaggaccagcgcc
ADAM15	NM_207196	23:17-23	9+10	5	0	1	chr1:+:155032421-155032450:155034935-155034964	agctcgaaggaccagcgcc
ADAM15	NM_207197	23:17-23	10+10	6	0	1	chr1:+:155032421-155032450:155034935-155034964	cagctcgaaggaccagcgcc
ADAM15	NM_207197	23:17-23	9+10	5	0	1	chr1:+:155032421-155032450:155034935-155034964	agctcgaaggaccagcgcc
ZNF467	NM_207336	5:2-4	12+8	4	0	1	chr7:-:149466260-149466289:149468087-149468116	cagctccctggggacacgag
DNAH10	NM_207437	78:1-75	13+9	7	0	1	chr12:+:124247068-124247097:124416487-124416516	gaggtggagattgcgccttggc
DNAH10	NM_207437	78:1-75	12+9	12	0	1	chr12:+:124247068-124247097:124416487-124416516	aggtggagattgcgccttggc
DNAH10	NM_207437	78:1-75	11+9	5	0	1	chr12:+:124247068-124247097:124416487-124416516	ggtggagattgcgccttggc
DNAH10	NM_207437	78:44-75	12+9	9	0	1	chr12:+:124356120-124356149:124416487-124416516	gaagaaactaaccgccttggc
DEF8	NM_207514	13:2-5	14+5	11	0	1	chr16:+:90016017-90016046:90023918-90023947	acgcgggaggcccggggtc
DEF8	NM_207514	13:2-13	14+5	4	0	1	chr16:+:90016017-90016046:90032268-90032297	acgcgggaggcccggggac
IFNAR2	NM_207584	9:2-5	5+20	4	29	1	chr21:+:34614253-34614282:34619022-34619051	catgagtaaaccagaagatttgaag
IFNAR2	NM_207585	9:2-5	5+20	4	29	1	chr21:+:34614253-34614282:34619022-34619051	catgagtaaaccagaagatttgaag
CHKA	NM_212469	11:3-11	11+8	6	0	1	chr11:-:67821485-67821514:67842183-67842212	gttcctcccgggactacgc
C20orf132	NM_213631	13:7-11	13+6	26	452	1	chr20:-:35769688-35769717:35786262-35786291	accatgattaagggtcttt
C20orf132	NM_213632	12:7-10	13+6	26	452	1	chr20:-:35769688-35769717:35786262-35786291	accatgattaagggtcttt
BCYRN1	NR_001568	4:2-4	6+12	4	1	0	chrX:-:70430024-70430053:70803854-70803883	ttagccaaaccaaaaccc
SNHG4	NR_003141	4:1-4	11+8	5	0	1	chr5:+:138609821-138609850:138614739-138614768	aacacgtgcgcgacgcctt
GPR98	NR_003149	90:4-86	6+14	4	0	1	chr5:+:89914969-89914998:90368263-90368292	aataagggtgttttattcca
GPR98	NR_003149	90:14-86	5+15	5	0	1	chr5:+:89939771-89939800:90368263-90368292	tagtggttgttttattccaa
GPR98	NR_003149	90:54-62	13+6	4	0	1	chr5:+:90049617-90049646:90073721-90073750	gcagagcctaaacgccttg
GPR98	NR_003149	90:80-86	7+15	9	0	1	chr5:+:90149321-90149350:90368263-90368292	aaataagggtgttgtattccaa
GPR98	NR_003149	90:80-86	6+14	4	0	0	chr5:+:90149321-90149350:90368263-90368292	aataagggtgttttattcca
GPR98	NR_003149	90:80-86	6+15	4	0	1	chr5:+:90149321-90149350:90368263-90368292	aataagggtgttctattccaa
GPR98	NR_003149	90:80-86	6+15	5	0	1	chr5:+:90149321-90149350:90368263-90368292	aataagggtgttgtattccaa
GPR98	NR_003149	90:80-86	5+14	5	0	1	chr5:+:90149321-90149350:90368263-90368292	ataagggtgttgtattcca
GPR98	NR_003149	90:80-86	5+15	4	0	1	chr5:+:90149321-90149350:90368263-90368292	ataagggtgttatattccaa
GPR98	NR_003149	90:80-86	5+15	4	0	1	chr5:+:90149321-90149350:90368263-90368292	ataagggtgttctattccaa
GPR98	NR_003149	90:80-86	5+15	30	0	1	chr5:+:90149321-90149350:90368263-90368292	ataagggtgttgtattccaa
GPR98	NR_003149	90:80-86	5+15	6	0	0	chr5:+:90149321-90149350:90368263-90368292	ataagggtgttttattccaa
FLJ46361	NR_003570	28:3-11	16+6	8	0	1	chr10:+:124516981-124517010:124534265-124534294	gcagctgggactacacgccttg
FLJ46361	NR_003570	28:3-11	13+6	345	0	1	chr10:+:124516981-124517010:124534265-124534294	gctgggactacacgccttg
MYO15B	NR_003587	61:7-10	8+14	8	0	1	chr17:+:73588892-73588921:73590920-73590949	cctcagaggggacgccttggcc
JMJD7-PLA2G4B	NR_015346	25:16-18	11+11	11	0	1	chr15:+:42135980-42136009:42137045-42137074	aggaggatgaggcgccttggcc
JMJD7-PLA2G4B	NR_015346	25:16-18	10+11	11	0	1	chr15:+:42135980-42136009:42137045-42137074	ggaggatgaggcgccttggcc
MOXD2	NR_024346	5:1-3	11+8	34	0	1	chr7:+:141940661-141940690:141942316-141942345	ctggggcctccccgccttg
SKINTL	NR_026749	10:3-8	5+14	4	0	1	chr1:-:48594216-48594245:48644826-48644855	tcaggaaacaccgccttgg
CROCCL1	NR_026752	7:4-7	13+6	11	0	1	chr1:-:16945569-16945598:16952847-16952876	cttgtcacccagcgccttg
C18orf16	NR_026908	8:2-4	14+5	7	0	1	chr18:+:24472927-24472956:24505780-24505809	agctggaattacagggcgc
C18orf16	NR_026908	8:2-4	14+5	22	1	1	chr18:+:24472927-24472956:24505780-24505809	agctgggattacagagcgc
C18orf16	NR_026908	8:2-4	14+5	15	3	1	chr18:+:24472927-24472956:24505780-24505809	agctgggattacatggcgc
LOC100271836	NR_027155	31:1-6	12+6	4	0	0	chr16:-:21489438-21489467:21513153-21513182	gcggcggcggcggtacta
MTHFD2	NR_027405	9:4-6	15+5	21	394	1	chr2:+:74434924-74434953:74437068-74437097	agttgcctcttccagagcat
GOLGA8A	NR_027409	24:5-21	14+5	4	0	1	chr15:-:34674423-34674452:34697117-34697146	agcatttaactgagagcgg
GOLGA8A	NR_027409	24:7-15	9+10	4	89	1	chr15:-:34677329-34677358:34691355-34691384	caaagcaggaagagtccaa
GOLGA8A	NR_027409	24:8-15	9+10	4	89	1	chr15:-:34677329-34677358:34690834-34690863	caaagcaggaagagtccaa
GOLGA8B	NR_027410	24:5-21	14+5	4	0	1	chr15:-:34820644-34820673:34843338-34843367	agcatttaactgagagcgg
GOLGA8B	NR_027410	24:7-15	9+10	4	89	1	chr15:-:34823550-34823579:34837578-34837607	caaagcaggaagagtccaa
GOLGA8B	NR_027410	24:8-15	9+10	4	89	1	chr15:-:34823550-34823579:34837058-34837087	caaagcaggaagagtccaa
